# Supplementary material for: Leveraging body dielectric polarization for ambient electromagnetic energy recovery via e-textile
Source: Nat Commun. 2025 Oct 9;16:9001. doi: 10.1038/s41467-025-64053-2 (PMC12511592; doi:10.1038/s41467-025-64053-2)
Supplement: Supplementary file 9 — Source Data [file 41467_2025_64053_MOESM9_ESM.xlsx]

## Sheet: Fig. 1e
Distance	Voltage	Distance	Voltage
(mm)	(V)	(mm)	(V)
1061.38	0.63921	1061.38	0.03521
1060.58	0.64159	1051.32	0.04019
1056.15	0.65539	1042.22	0.04479
1045.5	0.69208	1030.39	0.0505
1035.91	0.72314	1008	0.06075
1035.25	0.72484	1003.64	0.06265
1025.41	0.7495	1002.15	0.06329
1009.42	0.78708	990.493	0.0682
973.562	0.86347	990.273	0.06831
973.54	0.86351	976.747	0.07538
973.426	0.8637	960.947	0.08486
973.223	0.86408	960.64	0.08508
958.076	0.89461	953.303	0.0904
907.804	0.99679	950.192	0.09263
906.432	0.9996	915.169	0.1172
903.651	1.00533	872.236	0.15096
898.263	1.01644	870.715	0.15223
895.946	1.02093	870.43	0.15244
894.675	1.02339	869.065	0.15346
894.287	1.02424	866.339	0.15546
893.432	1.02612	857.987	0.16216
890.619	1.03239	836.385	0.18316
868.407	1.07775	825.005	0.19629
843.125	1.13817	822.277	0.20002
840.375	1.14502	821.753	0.20074
834.07	1.16069	765.992	0.27563
814.322	1.20946	761.239	0.2819
776.509	1.3018	757.445	0.28729
770.716	1.31454	754.603	0.29138
767.827	1.32088	748.493	0.30032
764.743	1.32763	715.056	0.36078
762.139	1.33332	707.105	0.37777
759.421	1.33926	681.287	0.42024
754.429	1.35318	679.632	0.42407
740.101	1.39422	675.708	0.43328
733.603	1.41336	658.44	0.4756
714.895	1.47027	636.487	0.53357
709.533	1.48708	629.751	0.55222
700.336	1.51271	629.366	0.55329
695.537	1.52538	592.049	0.65599
695.352	1.52587	587.976	0.67237
674.597	1.58253	541.524	0.85817
674.313	1.58332	531.758	0.89699
657.681	1.63088	519.262	0.94985
653.136	1.6442	513.453	0.97519
645.658	1.66509	496.866	1.05026
640.035	1.68014	468.026	1.21724
637.531	1.68676	443.333	1.38882
631.222	1.70321	421.931	1.5454
613.38	1.74692	400.961	1.71858
611.14	1.75204	395.327	1.77706
601.442	1.77326	387.918	1.87049
592.973	1.79054	375.41	2.02797
571.311	1.81865	354.643	2.28866
568.854	1.8219	329.784	2.59951
563.396	1.83331	326.023	2.64643
552.179	1.8616	323.663	2.67585
550.049	1.86665	308.988	2.84332
548.845	1.86945	298.324	2.96486
540.551	1.88788	286.576	3.16194
537.581	1.8941	251.006	3.94713
528.177	1.91029	245.355	4.114
528.036	1.91054	242.403	4.20576
527.67	1.91109	241.211	4.2437
527.637	1.91113	239.797	4.27894
509.877	1.9392	227.451	4.62274
505.995	1.94571	208.906	5.26043
505.467	1.94661	204.623	5.42969
497.079	1.96119	198.231	5.68898
496.566	1.962	171.186	6.87466
489.679	1.97307	167.536	7.04567
469.978	2.00987	167.348	7.05789
469.944	2.00993	167.131	7.06919
469.426	2.01087	159.66	7.49006
442.121	2.06451	157.362	7.63211
440.248	2.06902	142.425	8.69931
438.427	2.07352	137.741	9.08523
413.266	2.14594	136.222	9.21568
408.488	2.16186	116.987	11.3138
397.626	2.20061	115.919	11.444
392.257	2.22273	114.77	11.586
385.006	2.25221	94.7501	14.4032
384.039	2.25632	90.4363	15.0946
374.036	2.30108	85.0911	15.9927
373.017	2.30587	84.3231	16.1255
357.646	2.3836	81.1396	16.6002
343.377	2.46468	68.6689	19.746
343.127	2.46645	65.8383	20.6018
341.249	2.47993	63.7717	21.2597
338.08	2.49988	63.5945	21.3174
302.21	2.87109	63.3595	21.3942
295.01	2.95104	62.1416	21.7982
284.377	3.08211	61.8129	21.9112
282.797	3.10292	51.3118	25.7882
272.596	3.24542	49.955	26.3268
265.728	3.34936	47.9822	27.1255
258.156	3.4714	44.1246	28.9563
255.537	3.51544	41.0191	30.6125
252.232	3.56202	38.7351	31.9344
246.787	3.64999	33.89	35.0262
244.869	3.68431	32.868	35.7548
240.668	3.76549	32.1273	36.2994
238.585	3.80882	28.2913	39.3436
222.797	4.13879	25.2296	42.0422
213.623	4.39513	23.6657	43.6426
196.391	5.00472	22.2826	45.0976
192.809	5.1608	17.6227	51.5458
191.948	5.19903	14.7711	55.2994
189.115	5.32662	12.9102	58.4539
188.484	5.35545	7.73977	70.1686
167.921	6.37337	6.91578	72.4553
145.775	7.54859	6.3281	74.2821
139.249	7.9797	4.26121	81.5573
136.232	8.20363	1.81939e-06	100
128.45	8.8533
127.082	8.97813
119.605	9.71735
117.174	9.98773
116.627	10.0495
112.677	10.523
99.034	12.5143
96.7287	12.9013
93.021	13.5544
90.869	13.9507
89.0323	14.299
80.0849	16.128
59.9598	21.8524
58.8005	22.2406
55.9797	23.3166
53.6451	24.2617
53.1237	24.4806
52.3738	24.8004
41.9129	29.8759
35.5959	33.4955
34.3183	34.2783
26.2075	41.0137
24.2852	43.0221
22.1679	45.3876
17.7679	50.8178
10.4225	61.9474
9.70587	63.14
9.53665	63.3942
9.20998	63.9262
6.11544	71.6569
6.05001	71.8638
4.73729	76.4569
2.43961	86.712
2.36522	87.0958
1.81939e-06	100

## Sheet: Fig. 1f
Frequency	Power	Power
(Hz)	(dBm)	(dBm)
	Air coupled	Body coupled
0	-22.3844	-15.7562
2.5	-23.9688	-17.4406
5	-25.55	-19.125
7.5	-39.3594	-28.2062
10	-53.1656	-37.2875
12.5	-52.9625	-40.4094
15	-52.7594	-43.5312
17.5	-50.0094	-43.6469
20	-47.2594	-43.7625
22.5	-51.5781	-45.6406
25	-55.8969	-47.5156
27.5	-51.65	-52.7
30	-47.4	-57.8813
32.5	-51.4062	-50.5406
35	-55.4094	-43.1969
37.5	-50.4312	-40.9562
40	-45.4531	-38.7125
42.5	-41.85	-17.2969
45	-38.2437	4.11875
47.5	-34.4344	7.06562
50	-30.6219	10.0156
52.5	-32.725	6.95
55	-34.825	3.8875
57.5	-37.2344	-17.0781
60	-39.6406	-38.0406
62.5	-40.7344	-40.2687
65	-41.8281	-42.4937
67.5	-48.3906	-43.4188
70	-54.95	-44.3438
72.5	-46.6281	-53.9312
75	-38.3031	-63.5156
77.5	-37.9344	-53.3937
80	-37.5625	-43.2687
82.5	-40.8531	-42.8781
85	-44.1437	-42.4844
87.5	-43.9531	-42.5531
90	-43.7594	-42.6219
92.5	-43.4937	-45.7062
95	-43.2281	-48.7906
97.5	-52.0031	-44.9594
100	-60.775	-41.125
102.5	-56.0094	-39.7062
105	-51.2437	-38.2844
107.5	-50.7062	-38.5625
110	-50.1688	-38.8375
112.5	-49.0312	-41.9125
115	-47.8937	-44.9875
117.5	-47.6	-42.0844
120	-47.3031	-39.1812
122.5	-45.4875	-40.6
125	-43.6688	-42.0187
127.5	-41.4688	-47.95
130	-39.2687	-53.8781
132.5	-41.1406	-53.3375
135	-43.0125	-52.7938
137.5	-54.75	-48.2344
140	-66.4875	-43.6719
142.5	-56.6344	-42.6375
145	-46.7812	-41.6
147.5	-44.8813	-39.8187
150	-42.9781	-38.0344
152.5	-42.5125	-38.4344
155	-42.0438	-38.8344
157.5	-42.0938	-40.8906
160	-42.1406	-42.9469
162.5	-42.2969	-44.4094
165	-42.45	-45.8719
167.5	-43.9375	-44.55
170	-45.425	-43.225
172.5	-48.0219	-43.0844
175	-50.6156	-42.9437
177.5	-49.6906	-43.6937
180	-48.7625	-44.4438
182.5	-47.9312	-45.4469
185	-47.1	-46.45
187.5	-49.05	-43.3656
190	-51	-40.2781
192.5	-50.7969	-42.7875
195	-50.5906	-45.2969
197.5	-50.6812	-49.4969
200	-50.7687	-53.6938
202.5	-50.6375	-53.3
205	-50.5063	-52.9062
207.5	-52.1469	-51.8844
210	-53.7875	-50.8594
212.5	-55.45	-49.8563
215	-57.1125	-48.85
217.5	-55.2812	-47.2437
220	-53.4469	-45.6344
222.5	-49.525	-48.475
225	-45.6031	-51.3156
227.5	-44.9094	-53.5531
230	-44.2156	-55.7875
232.5	-53.0656	-50.9219
235	-61.9125	-46.0562
237.5	-53.1219	-46.6344
240	-44.3281	-47.2125
242.5	-43.6063	-34.1
245	-42.8844	-20.9875
247.5	-42.05	-18.1312
250	-41.2156	-15.2719
252.5	-41.2094	-18.3125
255	-41.2031	-21.3531
257.5	-44.9094	-39.825
260	-48.6125	-58.2938
262.5	-50.8719	-48.1656
265	-53.1313	-38.0344
267.5	-48.4156	-37.9875
270	-43.6969	-37.9375
272.5	-42.9	-49.5438
275	-42.1	-61.1469
277.5	-51.4156	-52.5688
280	-60.7281	-43.9906
282.5	-52.7156	-48.9344
285	-44.7031	-53.875
287.5	-46.1875	-49.1094
290	-47.6719	-44.3406
292.5	-56.0125	-42.0875
295	-64.3531	-39.8344
297.5	-55.9656	-36.2562
300	-47.5781	-32.6781
302.5	-44.675	-33.3531
305	-41.7719	-34.0281
307.5	-41.8906	-35.6187
310	-42.0062	-37.2094
312.5	-42.9469	-40.5
315	-43.8875	-43.7875
317.5	-54.1281	-45.6437
320	-64.3688	-47.5
322.5	-54.9562	-54.1969
325	-45.5438	-60.8906
327.5	-45.8656	-58.4594
330	-46.1844	-56.025
332.5	-46.0063	-54.2219
335	-45.825	-52.4156
337.5	-44.5375	-51.3312
340	-43.25	-50.2469
342.5	-43.7062	-32.3875
345	-44.1625	-14.525
347.5	-49.2344	-11.7188
350	-54.3031	-8.9125
352.5	-50.7219	-12.1625
355	-47.1406	-15.4125
357.5	-46.4937	-35.0781
360	-45.8438	-54.7437
362.5	-45.1063	-55.1938
365	-44.3687	-55.6406
367.5	-44.275	-50.125
370	-44.1781	-44.6063
372.5	-44.0781	-41.65
375	-43.9781	-38.6906
377.5	-43.8531	-37.6625
380	-43.7281	-36.6344
382.5	-45.3219	-36.85
385	-46.9125	-37.0625
387.5	-45.075	-42.0687
390	-43.2375	-47.075
392.5	-42.1156	-44.1781
395	-40.9937	-41.2781
397.5	-40.3969	-42.8156
400	-39.8	-44.35
402.5	-40.4156	-41.2469
405	-41.0312	-38.1437
407.5	-43.55	-38.4969
410	-46.0688	-38.85
412.5	-45.5031	-40.5219
415	-44.9375	-42.1937
417.5	-44.0844	-42.9062
420	-43.2313	-43.6187
422.5	-48.25	-45.5219
425	-53.2687	-47.425
427.5	-54.2219	-47.2062
430	-55.175	-46.9844
432.5	-57.6688	-45.2031
435	-60.1625	-43.4219
437.5	-57.5938	-44.4906
440	-55.0219	-45.5594
442.5	-51.3375	-42.3844
445	-47.65	-39.2094
447.5	-46.6187	-34.45
450	-45.5875	-29.6906
452.5	-46.6812	-30.9531
455	-47.7719	-32.2156
457.5	-46.9937	-37.9813
460	-46.2125	-43.7437
462.5	-51.3937	-47.6656
465	-56.575	-51.5844
467.5	-53.5063	-49.9781
470	-50.4344	-48.3687
472.5	-54.2938	-46.55
475	-58.15	-44.7281
477.5	-51.2625	-50.5125
480	-44.3719	-56.2969
482.5	-43.9719	-50.5938
485	-43.5719	-44.8875
487.5	-45.7062	-43.9844
490	-47.8406	-43.0781
492.5	-47.2625	-50.6531
495	-46.6844	-58.225
497.5	-49.6938	-52.9156
500	-52.7	-47.6031
502.5	-51.3312	-50.0063
505	-49.9625	-52.4062
507.5	-50.125	-51.6969
510	-50.2844	-50.9844
512.5	-48.9875	-46.5031
515	-47.6906	-42.0187
517.5	-50.5187	-42.2156
520	-53.3469	-42.4125
522.5	-48.2938	-43.4062
525	-43.2375	-44.3969
527.5	-42.4594	-43.1719
530	-41.6781	-41.9437
532.5	-43.6625	-45.4813
535	-45.6469	-49.0187
537.5	-47.7844	-49.7938
540	-49.9188	-50.5656
542.5	-47.2125	-38.5
545	-44.5031	-26.4344
547.5	-45.3188	-24.1625
550	-46.1344	-21.8875
552.5	-50.7	-25.8531
555	-55.2656	-29.8156
557.5	-55.4656	-40.5687
560	-55.6625	-51.3188
562.5	-55.4312	-49.8375
565	-55.2	-48.3531
567.5	-55.0438	-44.8625
570	-54.8875	-41.3687
572.5	-52.1031	-40.3656
575	-49.3188	-39.3625
577.5	-44.5	-42.2062
580	-39.6812	-45.0469
582.5	-38.8469	-43.4531
585	-38.0094	-41.8594
587.5	-38.8281	-40.6156
590	-39.6469	-39.3687
592.5	-40.1688	-40.1406
595	-40.6875	-40.9125
597.5	-41.9219	-42.5812
600	-43.1562	-44.2469
602.5	-46.3813	-49.4219
605	-49.6031	-54.5969
607.5	-50.8	-54.775
610	-51.9969	-54.9531
612.5	-48.0906	-58.3281
615	-44.1812	-61.7031
617.5	-44.2125	-59.9937
620	-44.2437	-58.2812
622.5	-48.225	-50.6031
625	-52.2062	-42.925
627.5	-49.4969	-41.0625
630	-46.7844	-39.2
632.5	-46.3062	-41.9344
635	-45.8281	-44.6688
637.5	-44.1562	-47.225
640	-42.4813	-49.7781
642.5	-45.0938	-39.5594
645	-47.7031	-29.3406
647.5	-48.8844	-26.7094
650	-50.0656	-24.075
652.5	-49.6562	-27.35
655	-49.2437	-30.625
657.5	-54.3312	-41.0625
660	-59.4156	-51.5
662.5	-53.8188	-47.6063
665	-48.2188	-43.7125
667.5	-54.9188	-43.2969
670	-61.6156	-42.8812
672.5	-53.1219	-43.4781
675	-44.6281	-44.075
677.5	-46.4844	-46.8312
680	-48.3406	-49.5875
682.5	-48.725	-45.1344
685	-49.1094	-40.6781
687.5	-54.1906	-39.1312
690	-59.2719	-37.5812
692.5	-53.9156	-37.2188
695	-48.5562	-36.8563
697.5	-47.8438	-38.4719
700	-47.1281	-40.0844
702.5	-45.7375	-45.0281
705	-44.3469	-49.9688
707.5	-44.3219	-50.5156
710	-44.2969	-51.0594
712.5	-46.4906	-46.6281
715	-48.6844	-42.1969
717.5	-52.4062	-42.9344
720	-56.1281	-43.6719
722.5	-49.6594	-42.0969
725	-43.1875	-40.5219
727.5	-41.3656	-39.4656
730	-39.5438	-38.4062
732.5	-39.3406	-41.475
735	-39.1344	-44.5406
737.5	-38.925	-47.2437
740	-38.7125	-49.9469
742.5	-43.9562	-39.4156
745	-49.1969	-28.8812
747.5	-45.0187	-26.175
750	-40.8375	-23.4688
752.5	-40.8969	-26.875
755	-40.9562	-30.2781
757.5	-43.4562	-40.7094
760	-45.9531	-51.1406
762.5	-47.6562	-46.9969
765	-49.3594	-42.85
767.5	-48.075	-41.9031
770	-46.7875	-40.9531
772.5	-49.7	-41.0125
775	-52.6125	-41.0687
777.5	-54.1187	-41.4875
780	-55.625	-41.9062
782.5	-51.6344	-43.4937
785	-47.6406	-45.0781
787.5	-48.1344	-47.5719
790	-48.6281	-50.0656
792.5	-45.8469	-48.3969
795	-43.0625	-46.725
797.5	-44.4937	-47.5812
800	-45.925	-48.4375
802.5	-50.3656	-45.5938
805	-54.8031	-42.75
807.5	-51.2344	-42.2875
810	-47.6656	-41.8219
812.5	-52.3	-42.875
815	-56.9312	-43.925
817.5	-49.5688	-44.9031
820	-42.2062	-45.8781
822.5	-44.2188	-45.625
825	-46.2313	-45.3719
827.5	-55.0312	-46.0656
830	-63.8281	-46.7594
832.5	-57.6562	-46.2375
835	-51.4844	-45.7156
837.5	-48.7156	-42.6844
840	-45.9438	-39.6531
842.5	-44.1719	-28.6031
845	-42.3969	-17.55
847.5	-41.3406	-15.2062
850	-40.2844	-12.8625
852.5	-42.5594	-16.5625
855	-44.8344	-20.2594
857.5	-47.3937	-32.775
860	-49.9531	-45.2875
862.5	-48.4469	-43.125
865	-46.9375	-40.9594
867.5	-44.3062	-40.1719
870	-41.6719	-39.3844
872.5	-42.9906	-41.0719
875	-44.3094	-42.7594
877.5	-44.6719	-45.6625
880	-45.0344	-48.5625
882.5	-44.9844	-44.8156
885	-44.9312	-41.0687
887.5	-46.4406	-41.525
890	-47.9469	-41.9781
892.5	-47.425	-42.0906
895	-46.9031	-42.2
897.5	-45.2563	-40.4688
900	-43.6094	-38.7344
902.5	-44.45	-40.0594
905	-45.2875	-41.3844
907.5	-49.0094	-47.9719
910	-52.7281	-54.5562
912.5	-51.8	-51.05
915	-50.8719	-47.5438
917.5	-49.4562	-43.2875
920	-48.0375	-39.0312
922.5	-52.3625	-38.3219
925	-56.6844	-37.6125
927.5	-50.1063	-39.7375
930	-43.5281	-41.8594
932.5	-41.3906	-42.6125
935	-39.25	-43.3656
937.5	-40.2344	-43.5219
940	-41.2156	-43.675
942.5	-44.4469	-33.725
945	-47.6781	-23.7719
947.5	-48.1094	-21.4281
950	-48.5406	-19.0812
952.5	-47.7031	-22.5469
955	-46.8656	-26.0125
957.5	-45.4	-31.7531
960	-43.9344	-37.4937
962.5	-45.0812	-38.5844
965	-46.225	-39.6719
967.5	-47.2062	-40.3531
970	-48.1844	-41.0344
972.5	-45.3156	-38.4969
975	-42.4437	-35.9594
977.5	-43.6625	-35.7469
980	-44.8781	-35.5344
982.5	-48.1406	-36.8156
985	-51.4031	-38.0938
987.5	-47.525	-41.4312
990	-43.6437	-44.7656
992.5	-44.15	-49.5344
995	-44.6562	-54.3
997.5	-46.9094	-48.1344
1000	-49.1625	-41.9688
1002.5	-49.9062	-39.9562
1005	-50.65	-37.9406
1007.5	-52.35	-39.975
1010	-54.05	-42.0094
1012.5	-49.7469	-43.1844
1015	-45.4406	-44.3563
1017.5	-44.8937	-45.4188
1020	-44.3438	-46.4813
1022.5	-48.9781	-47.7969
1025	-53.6125	-49.1125
1027.5	-51.8188	-44.7469
1030	-50.025	-40.3781
1032.5	-48.1469	-40.7031
1035	-46.2687	-41.025
1037.5	-45.6281	-42.1031
1040	-44.9844	-43.1812
1042.5	-43.8031	-37.0062
1045	-42.6187	-30.8312
1047.5	-46.0906	-29.2937
1050	-49.5594	-27.7563
1052.5	-49.1844	-30.8906
1055	-48.8094	-34.025
1057.5	-47.2094	-41.4906
1060	-45.6094	-48.9531
1062.5	-49.2719	-48.075
1065	-52.9344	-47.1938
1067.5	-52.4813	-50.3531
1070	-52.025	-53.5125
1072.5	-54.05	-47.175
1075	-56.0719	-40.8344
1077.5	-51.4656	-39.9781
1080	-46.8594	-39.1187
1082.5	-44.4125	-39.4656
1085	-41.9656	-39.8125
1087.5	-42.95	-45.2125
1090	-43.9312	-50.6125
1092.5	-45.3719	-48.5063
1095	-46.8094	-46.3969
1097.5	-44.7281	-46.8188
1100	-42.6437	-47.2375
1102.5	-43.0906	-45.5281
1105	-43.5375	-43.8187
1107.5	-46.9344	-45.9719
1110	-50.3281	-48.1219
1112.5	-48.5656	-45.85
1115	-46.8031	-43.575
1117.5	-46.9188	-50.4656
1120	-47.0312	-57.3563
1122.5	-49.6844	-51.85
1125	-52.3344	-46.3438
1127.5	-49.0125	-49.0812
1130	-45.6906	-51.8156
1132.5	-44.2031	-46.6094
1135	-42.7125	-41.4031
1137.5	-45.1437	-41.6531
1140	-47.575	-41.9031
1142.5	-49.4094	-33.6656
1145	-51.2437	-25.4281
1147.5	-50.05	-23.1156
1150	-48.8531	-20.8031
1152.5	-50.2687	-25.3844
1155	-51.6812	-29.9625
1157.5	-46.4469	-35.525
1160	-41.2094	-41.0844
1162.5	-41.7313	-43.6125
1165	-42.2531	-46.1375
1167.5	-49.1063	-46.0906
1170	-55.9594	-46.0438
1172.5	-53.4281	-43.4
1175	-50.8969	-40.7562
1177.5	-54.55	-40.1344
1180	-58.2031	-39.5094
1182.5	-52.4469	-41.9375
1185	-46.6906	-44.3656
1187.5	-50.4156	-41.9969
1190	-54.1406	-39.625
1192.5	-50.3969	-39.6875
1195	-46.6531	-39.7469
1197.5	-48.7125	-42.9719
1200	-50.7719	-46.1938
1202.5	-47.4531	-44.5875
1205	-44.1313	-42.9781
1207.5	-45.1906	-42.3594
1210	-46.25	-41.7406
1212.5	-48.7094	-43.7281
1215	-51.1656	-45.7156
1217.5	-46.6562	-47.35
1220	-42.1469	-48.9844
1222.5	-43.475	-43.175
1225	-44.8031	-37.3656
1227.5	-52.0875	-36.675
1230	-59.3719	-35.9813
1232.5	-56.1094	-38.8969
1235	-52.8438	-41.8094
1237.5	-53.0688	-42.175
1240	-53.2938	-42.5375
1242.5	-52.5375	-35.0125
1245	-51.7812	-27.4844
1247.5	-53.0656	-25.7719
1250	-54.35	-24.0562
1252.5	-50.5969	-28.7406
1255	-46.8438	-33.4219
1257.5	-49.35	-41.0625
1260	-51.8531	-48.7031
1262.5	-51.3281	-47.2281
1265	-50.8	-45.7531
1267.5	-47.8531	-43.0125
1270	-44.9031	-40.2719
1272.5	-46.6187	-41.7219
1275	-48.3312	-43.1688
1277.5	-49.3687	-43.1625
1280	-50.4062	-43.1531
1282.5	-47.9688	-43.9188
1285	-45.5281	-44.6812
1287.5	-45.9219	-44.2594
1290	-46.3125	-43.8375
1292.5	-48.15	-42.4625
1295	-49.9844	-41.0875
1297.5	-50.475	-40.8875
1300	-50.9656	-40.6844
1302.5	-50.9406	-41.8031
1305	-50.9125	-42.9219
1307.5	-53.3188	-42.4906
1310	-55.7219	-42.0594
1312.5	-53.0438	-44.65
1315	-50.3656	-47.2375
1317.5	-46.775	-48.4844
1320	-43.1812	-49.7313
1322.5	-44.5844	-49.1875
1325	-45.9875	-48.6406
1327.5	-45.7437	-50.5688
1330	-45.4969	-52.4969
1332.5	-44.7281	-49.3375
1335	-43.9562	-46.1781
1337.5	-48.45	-46.1375
1340	-52.9406	-46.0969
1342.5	-49.5906	-48.0219
1345	-46.2375	-49.9438
1347.5	-45.8156	-46.8906
1350	-45.3906	-43.8344
1352.5	-47.2156	-41.1469
1355	-49.0375	-38.4562
1357.5	-51.0906	-43.1875
1360	-53.1406	-47.9156
1362.5	-54.2594	-44.9188
1365	-55.3781	-41.9188
1367.5	-51.1125	-40.3219
1370	-46.8438	-38.7219
1372.5	-48.1531	-43.0344
1375	-49.4625	-47.3469
1377.5	-54.4344	-45.6281
1380	-59.4031	-43.9094
1382.5	-55.3031	-41.6906
1385	-51.2	-39.4688
1387.5	-47.7469	-41.4562
1390	-44.2938	-43.4437
1392.5	-43.3094	-43.1437
1395	-42.3219	-42.8438
1397.5	-47.8813	-42.4469
1400	-53.4406	-42.0469
1402.5	-50.8687	-45.6156
1405	-48.2938	-49.1844
1407.5	-47.4844	-44.9781
1410	-46.6719	-40.7687
1412.5	-44.7062	-40.8656
1415	-42.7375	-40.9625
1417.5	-47.7062	-47.4781
1420	-52.675	-53.9906
1422.5	-53.5938	-47.6031
1425	-54.5125	-41.2125
1427.5	-50.8781	-41.125
1430	-47.2437	-41.0344
1432.5	-46.825	-45.6375
1435	-46.4062	-50.2375
1437.5	-50.5438	-50.1187
1440	-54.6812	-50
1442.5	-55.1875	-44.6594
1445	-55.6938	-39.3156
1447.5	-54.3406	-35.6625
1450	-52.9875	-32.0094
1452.5	-52.2938	-34.3875
1455	-51.6	-36.7625
1457.5	-51.8813	-40.0844
1460	-52.1625	-43.4062
1462.5	-46.0094	-43.8281
1465	-39.8531	-44.2469
1467.5	-40.7375	-44.025
1470	-41.6187	-43.8031
1472.5	-50.7969	-43.9188
1475	-59.9719	-44.0344
1477.5	-56.9406	-47.3656
1480	-53.9062	-50.6969
1482.5	-52.7906	-47.9156
1485	-51.675	-45.1313
1487.5	-49.4094	-47.7
1490	-47.1437	-50.2656
1492.5	-56.7594	-45.9813
1495	-66.375	-41.6937
1497.5	-60.3656	-41.9375
1500	-54.3563	-42.1812
1502.5	-53.3469	-46.5438
1505	-52.3344	-50.9031
1507.5	-52.55	-49.5063
1510	-52.7625	-48.1063
1512.5	-60.8937	-45.3344
1515	-69.0219	-42.5594
1517.5	-63.9625	-41.8219
1520	-58.9	-41.0812
1522.5	-53.6531	-41.4688
1525	-48.4062	-41.8563
1527.5	-49.2031	-48.1906
1530	-50	-54.5219
1532.5	-50.9656	-50.3687
1535	-51.9312	-46.2156
1537.5	-48.3656	-42.8844
1540	-44.8	-39.55
1542.5	-45.4406	-39.5469
1545	-46.0812	-39.5406
1547.5	-46.6469	-36.0125
1550	-47.2094	-32.4844
1552.5	-43.1187	-36.3187
1555	-39.0281	-40.1531
1557.5	-40.7625	-42.1875
1560	-42.4969	-44.2219
1562.5	-44.6656	-45.8719
1565	-46.8344	-47.5187
1567.5	-43.5875	-47.7313
1570	-40.3375	-47.9438
1572.5	-40.175	-44.2219
1575	-40.0125	-40.5
1577.5	-41.25	-40.275
1580	-42.4844	-40.0469
1582.5	-45.65	-47.5688
1585	-48.8125	-55.0875
1587.5	-48.1938	-53.0719
1590	-47.575	-51.0562
1592.5	-48.7594	-47.3563
1595	-49.9406	-43.6562
1597.5	-47.4719	-49.5438
1600	-45	-55.4312
1602.5	-44.7437	-47.4469
1605	-44.4875	-39.4625
1607.5	-43.6281	-40.2
1610	-42.7687	-40.9375
1612.5	-44.5656	-42.8906
1615	-46.3625	-44.8406
1617.5	-43.8563	-46.0656
1620	-41.3469	-47.2875
1622.5	-39.7125	-47.3469
1625	-38.075	-47.4062
1627.5	-39.6937	-53.8469
1630	-41.3094	-60.2844
1632.5	-48.0562	-53.2094
1635	-54.8	-46.1344
1637.5	-52.6313	-42.6969
1640	-50.4594	-39.2594
1642.5	-53.9375	-40.4125
1645	-57.4156	-41.5625
1647.5	-52.1469	-40.9719
1650	-46.875	-40.3812
1652.5	-44.6	-39.8062
1655	-42.325	-39.2313
1657.5	-44.3531	-40.9813
1660	-46.3813	-42.7313
1662.5	-51.3969	-41.4656
1665	-56.4094	-40.2
1667.5	-51.4031	-40.2594
1670	-46.3969	-40.3187
1672.5	-49.9	-54.2406
1675	-53.4	-68.1594
1677.5	-58.3813	-54.1938
1680	-63.3594	-40.2281
1682.5	-54.9469	-40.3812
1685	-46.5312	-40.5312
1687.5	-45.4844	-44.7844
1690	-44.4375	-49.0344
1692.5	-47.1344	-47.4469
1695	-49.8281	-45.8563
1697.5	-48.4156	-42.0438
1700	-47	-38.2313
1702.5	-48.9219	-38.775
1705	-50.8406	-39.3156
1707.5	-50.3031	-43.0719
1710	-49.7625	-46.8281
1712.5	-49.4562	-45.425
1715	-49.1469	-44.0219
1717.5	-53.4062	-41.5438
1720	-57.6656	-39.0625
1722.5	-53.5781	-41.0438
1725	-49.4906	-43.025
1727.5	-53.0938	-45.0875
1730	-56.6969	-47.1469
1732.5	-51.525	-46.2219
1735	-46.35	-45.2969
1737.5	-46.025	-46.8625
1740	-45.6969	-48.4281
1742.5	-45.025	-43.7906
1745	-44.3531	-39.1531
1747.5	-41.0656	-36.2188
1750	-37.7781	-33.2812
1752.5	-38.3563	-36.3531
1755	-38.9312	-39.4219
1757.5	-41.45	-42.8625
1760	-43.9656	-46.3031
1762.5	-46.9375	-46.4875
1765	-49.9094	-46.6719
1767.5	-48.7531	-54.7375
1770	-47.5938	-62.8031
1772.5	-47.3969	-55.525
1775	-47.2	-48.2437
1777.5	-46.9219	-52.7625
1780	-46.6406	-57.2781
1782.5	-50.8281	-60.4406
1785	-55.0125	-63.6
1787.5	-51.2469	-55.5719
1790	-47.4781	-47.5406
1792.5	-45.3906	-46.1
1795	-43.3	-44.6562
1797.5	-42.5719	-42.6312
1800	-41.8438	-40.6031
1802.5	-41.1562	-43.6312
1805	-40.4688	-46.6562
1807.5	-41.4	-46
1810	-42.3312	-45.3406
1812.5	-47.45	-43.1781
1815	-52.5688	-41.0125
1817.5	-47.9156	-45.6625
1820	-43.2625	-50.3125
1822.5	-42.1	-45.2437
1825	-40.9375	-40.1719
1827.5	-41.0594	-39.8438
1830	-41.1812	-39.5156
1832.5	-43.4281	-43.875
1835	-45.675	-48.2313
1837.5	-45.45	-43.6031
1840	-45.225	-38.9719
1842.5	-45.5094	-36.0406
1845	-45.7938	-33.1094
1847.5	-46.8656	-31.9844
1850	-47.9344	-30.8562
1852.5	-48.0781	-33.7094
1855	-48.2188	-36.5625
1857.5	-57.1625	-40.4188
1860	-66.1063	-44.275
1862.5	-60.05	-43.4437
1865	-53.9906	-42.6094
1867.5	-54.2719	-41.2031
1870	-54.5531	-39.7969
1872.5	-49.5063	-39.8469
1875	-44.4594	-39.8937
1877.5	-43.5	-39.8281
1880	-42.5375	-39.7594
1882.5	-44.5625	-43.625
1885	-46.5875	-47.4906
1887.5	-44.8062	-44.8312
1890	-43.025	-42.1688
1892.5	-43.1312	-41.2313
1895	-43.2344	-40.2906
1897.5	-47.5562	-48.4625
1900	-51.8781	-56.6313
1902.5	-50	-49.375
1905	-48.1219	-42.1187
1907.5	-50.3031	-42.175
1910	-52.4813	-42.2313
1912.5	-53.5281	-46.0594
1915	-54.575	-49.8844
1917.5	-49.525	-46.4469
1920	-44.4719	-43.0062
1922.5	-46.4781	-41.9188
1925	-48.4813	-40.8281
1927.5	-51.3094	-41.175
1930	-54.1344	-41.5187
1932.5	-52.2188	-41.9625
1935	-50.3031	-42.4031
1937.5	-51.7281	-42.5156
1940	-53.1531	-42.6281
1942.5	-49.1969	-44.25
1945	-45.2375	-45.8719
1947.5	-43.7156	-46.1875
1950	-42.1906	-46.5
1952.5	-45.0688	-43.6063
1955	-47.9469	-40.7125
1957.5	-55.4094	-39.6219
1960	-62.8687	-38.5312
1962.5	-57.4125	-40.2406
1965	-51.9531	-41.9469
1967.5	-51.4688	-43.9688
1970	-50.9844	-45.9906
1972.5	-49.6812	-43.3281
1975	-48.3781	-40.6625
1977.5	-44.3531	-40.9688
1980	-40.3281	-41.2719
1982.5	-41.2281	-47.2125
1985	-42.1281	-53.1531
1987.5	-45.8281	-47.5156
1990	-49.5281	-41.875
1992.5	-51.9719	-40.2562
1995	-54.4125	-38.6375
1997.5	-50.8625	-40.6906
2000	-47.3125	-42.7437
2002.5	-46.2469	-37.2844
2005	-45.1812	-31.825
2007.5	-49.2469	-32.4688
2010	-53.3125	-33.1125
2012.5	-52.1125	-38.3906
2015	-50.9125	-43.6656
2017.5	-48.7469	-46.1031
2020	-46.5812	-48.5406
2022.5	-44.2563	-48.8656
2025	-41.9281	-49.1906
2027.5	-41.3406	-49.9156
2030	-40.7531	-50.6375
2032.5	-43.0875	-48.5219
2035	-45.4219	-46.4031
2037.5	-51.1437	-47.9969
2040	-56.8656	-49.5906
2042.5	-51.5281	-41.8906
2045	-46.1875	-34.1906
2047.5	-48.3875	-31.4719
2050	-50.5875	-28.75
2052.5	-56.0562	-31.5938
2055	-61.5219	-34.4344
2057.5	-54.0031	-37.0812
2060	-46.4813	-39.725
2062.5	-43.0531	-40.625
2065	-39.6219	-41.525
2067.5	-39.6656	-47.5063
2070	-39.7094	-53.4844
2072.5	-42.3312	-47.1594
2075	-44.9531	-40.8344
2077.5	-46.8719	-39.65
2080	-48.7875	-38.4656
2082.5	-49.7938	-38.0969
2085	-50.8	-37.7281
2087.5	-50.05	-38.4562
2090	-49.2969	-39.1844
2092.5	-49.2062	-37.7969
2095	-49.1156	-36.4062
2097.5	-51.375	-37.3125
2100	-53.6313	-38.2188
2102.5	-53.7687	-50.4531
2105	-53.9062	-62.6844
2107.5	-60.2094	-53.3875
2110	-66.5125	-44.0875
2112.5	-60.2594	-45.5625
2115	-54.0063	-47.0375
2117.5	-50.0125	-45.9656
2120	-46.0156	-44.8937
2122.5	-45.8813	-42.5906
2125	-45.7469	-40.2844
2127.5	-45.8594	-41.2375
2130	-45.9719	-42.1906
2132.5	-44.4781	-47.5469
2135	-42.9844	-52.9
2137.5	-43.0594	-49.3687
2140	-43.1344	-45.8375
2142.5	-45.3469	-40.3219
2145	-47.5562	-34.8062
2147.5	-48.1313	-34.6187
2150	-48.7031	-34.4281
2152.5	-46.8312	-37.0125
2155	-44.9562	-39.5969
2157.5	-42.6844	-41.675
2160	-40.4094	-43.7531
2162.5	-40.6125	-46.8875
2165	-40.8125	-50.0219
2167.5	-44.1281	-46.6688
2170	-47.4406	-43.3156
2172.5	-46.2594	-42.5406
2175	-45.0781	-41.7625
2177.5	-46.7687	-43.2469
2180	-48.4562	-44.7313
2182.5	-47.0156	-46.0938
2185	-45.5719	-47.4531
2187.5	-42.6031	-52.0469
2190	-39.6344	-56.6406
2192.5	-40.4531	-58.0344
2195	-41.2719	-59.425
2197.5	-43.4062	-57.0812
2200	-45.5406	-54.7375
2202.5	-46.7344	-52.1875
2205	-47.9281	-49.6344
2207.5	-48.1531	-45.9156
2210	-48.3781	-42.1969
2212.5	-47.1406	-41.925
2215	-45.9	-41.6531
2217.5	-45.0187	-40.7844
2220	-44.1375	-39.9125
2222.5	-44.9594	-39.7594
2225	-45.7812	-39.6063
2227.5	-48.6063	-42.8563
2230	-51.4281	-46.1031
2232.5	-49.8031	-49.1219
2235	-48.1781	-52.1375
2237.5	-49.1125	-51.6313
2240	-50.0469	-51.125
2242.5	-47.2125	-48.3563
2245	-44.3781	-45.5844
2247.5	-44.1812	-40.9531
2250	-43.9813	-36.3187
2252.5	-44.5531	-39.8969
2255	-45.125	-43.4719
2257.5	-46.3406	-44.2344
2260	-47.5562	-44.9937
2262.5	-46.3219	-46.5344
2265	-45.0844	-48.075
2267.5	-50.15	-47.4344
2270	-55.2156	-46.7906
2272.5	-51.7781	-45.2625
2275	-48.3375	-43.7344
2277.5	-46.9156	-42.8312
2280	-45.4937	-41.9281
2282.5	-46.0531	-42.7969
2285	-46.6125	-43.6656
2287.5	-48.8281	-42.325
2290	-51.0406	-40.9844
2292.5	-50.3406	-39.7719
2295	-49.6375	-38.5562
2297.5	-45.8188	-42.7469
2300	-41.9969	-46.9344
2302.5	-41.2062	-49.4312
2305	-40.4125	-51.9281
2307.5	-41.8719	-55.325
2310	-43.3281	-58.7219
2312.5	-43.7594	-51.0781
2315	-44.1906	-43.4344
2317.5	-44.3781	-41.6844
2320	-44.5625	-39.9312
2322.5	-45.3563	-42.225
2325	-46.1469	-44.5187
2327.5	-46.925	-49.5656
2330	-47.7031	-54.6094
2332.5	-45.3344	-52.3031
2335	-42.9656	-49.9969
2337.5	-42.4875	-49.325
2340	-42.0062	-48.6531
2342.5	-45.9844	-43.7188
2345	-49.9594	-38.7844
2347.5	-50.3281	-37.0344
2350	-50.6938	-35.2812
2352.5	-53.8125	-37.5719
2355	-56.9312	-39.8594
2357.5	-58.8031	-42.0375
2360	-60.675	-44.2156
2362.5	-54.5344	-44.5469
2365	-48.3906	-44.8781
2367.5	-48.3719	-43.3594
2370	-48.35	-41.8406
2372.5	-49.475	-42.1781
2375	-50.5969	-42.5125
2377.5	-51.8656	-43.325
2380	-53.1313	-44.1344
2382.5	-53.9656	-45.8
2385	-54.7969	-47.4625
2387.5	-51.2625	-48.3469
2390	-47.7281	-49.2281
2392.5	-48.8969	-48.4688
2395	-50.0625	-47.7094
2397.5	-50.025	-47.1625
2400	-49.9844	-46.6125
2402.5	-50.525	-46.8687
2405	-51.0625	-47.1219
2407.5	-49.975	-56.1844
2410	-48.8844	-65.2438
2412.5	-50.0281	-55.1437
2415	-51.1719	-45.0438
2417.5	-49.1844	-43.1844
2420	-47.1938	-41.325
2422.5	-46.1156	-44.35
2425	-45.0344	-47.375
2427.5	-45.5094	-47.4594
2430	-45.9844	-47.5406
2432.5	-47.825	-46.15
2435	-49.6656	-44.7563
2437.5	-54.9406	-46.1
2440	-60.2125	-47.4438
2442.5	-55.0625	-41.1156
2445	-49.9094	-34.7875
2447.5	-48.0562	-33.2625
2450	-46.2031	-31.7375
2452.5	-45.5906	-37.1406
2455	-44.975	-42.5438
2457.5	-46.95	-44.1094
2460	-48.9219	-45.6719
2462.5	-46.0063	-43.9906
2465	-43.0906	-42.3094
2467.5	-43.4875	-42.1094
2470	-43.8844	-41.9062
2472.5	-48.2219	-44.8844
2475	-52.5562	-47.8594
2477.5	-48.9344	-44.8906
2480	-45.3125	-41.9219
2482.5	-51.1094	-42.0875
2485	-56.9031	-42.25
2487.5	-53.4125	-40.075
2490	-49.9188	-37.9
2492.5	-51.9719	-39.6531
2495	-54.0219	-41.4031
2497.5	-56.9094	-52.9094

## Sheet: Fig. 2b
Frequency (Hz)	Polar liquid	Polar liquid +ions	Non-polar liquid	Dry air
4	1.59461e-05	0.000173447	3.43847e-09	1.23049e-10
4.12	1.53916e-05	0.000167541	3.81332e-09	1.71379e-10
4.24	1.4857e-05	0.000162446	4.66806e-09	1.00861e-10
4.36	1.4371e-05	0.000157878	5.69549e-09	6.38097e-11
4.49	1.39007e-05	0.000153373	3.89803e-09	1.13054e-10
4.63	1.34484e-05	0.000148979	3.62635e-09	8.67245e-11
4.76	1.30587e-05	0.000144943	4.76214e-09	1.30566e-10
4.9	1.26896e-05	0.000141139	4.25595e-09	1.10243e-10
5.05	1.23205e-05	0.000137161	1.51725e-10	1.08085e-10
5.2	1.19737e-05	0.000133294	3.29621e-09	1.06233e-10
5.35	1.16506e-05	0.000129639	4.05784e-09	1.53793e-10
5.51	1.13201e-05	0.000125927	1.00859e-08	1.11559e-10
5.67	1.09948e-05	0.000122423	2.87334e-09	1.23225e-10
5.84	1.06906e-05	0.000118851	2.34226e-09	1.21019e-10
6.01	1.04156e-05	0.000115757	7.89365e-09	1.32679e-10
6.19	1.0145e-05	0.00011269	-1.70127e-08	1.10468e-10
6.37	9.89636e-06	0.000109674	-2.05297e-10	3.152e-11
6.56	9.65758e-06	0.000106825	2.31426e-09	1.08934e-10
6.75	9.4136e-06	0.000103921	1.98504e-09	1.32168e-10
6.95	9.16026e-06	0.000100808	1.89821e-09	9.44118e-11
7.15	8.92279e-06	9.81986e-05	1.70194e-09	1.10141e-10
7.37	8.69423e-06	9.55519e-05	1.69801e-09	1.01756e-10
7.58	8.50577e-06	9.31296e-05	1.80867e-09	1.01125e-10
7.81	8.30712e-06	9.0748e-05	1.48062e-09	1.03615e-10
8.04	8.10706e-06	8.84392e-05	1.62077e-09	1.6219e-10
8.27	7.89928e-06	8.60418e-05	2.18222e-09	1.8537e-10
8.52	7.69616e-06	8.36545e-05	3.1305e-09	1.3017e-10
8.77	7.5069e-06	8.15352e-05	-4.77646e-08	1.1123e-10
9.03	7.33737e-06	7.94858e-05	1.48633e-09	-1.5853e-10
9.3	7.1741e-06	7.7592e-05	1.25269e-09	1.08266e-10
9.57	7.0117e-06	7.55652e-05	1.36242e-09	1.79323e-10
9.85	6.83308e-06	7.35397e-05	1.0332e-07	7.61013e-11
10.14	6.6669e-06	7.17002e-05	-5.03789e-09	1.55113e-10
10.44	6.52952e-06	6.99856e-05	9.92011e-10	9.91111e-11
10.75	6.38739e-06	6.82421e-05	2.98929e-10	1.0214e-10
11.07	6.23244e-06	6.64412e-05	4.40167e-09	9.54836e-11
11.39	6.07402e-06	6.47123e-05	8.92478e-10	1.02815e-10
11.73	5.92463e-06	6.30546e-05	1.6206e-09	1.43356e-10
12.08	5.80896e-06	6.15728e-05	1.59904e-09	-4.01144e-10
12.43	5.67818e-06	6.00436e-05	9.5089e-10	8.54972e-11
12.8	5.53206e-06	5.83977e-05	-5.841e-10	1.34716e-10
13.18	5.40867e-06	5.70201e-05	6.67403e-10	9.71189e-11
13.56	5.30298e-06	5.57571e-05	3.79921e-09	1.14055e-10
13.96	5.16974e-06	5.43091e-05	7.06059e-10	9.85933e-11
14.38	5.03811e-06	5.28349e-05	1.60256e-09	1.12105e-10
14.8	4.92936e-06	5.16466e-05	6.24625e-10	1.21466e-10
15.24	4.82493e-06	5.04213e-05	1.19811e-09	1.16778e-10
15.69	4.70091e-06	4.91005e-05	5.48494e-10	9.2248e-11
16.15	4.5999e-06	4.79741e-05	6.96189e-10	9.58316e-11
16.63	4.49862e-06	4.68445e-05	5.3265e-10	1.00596e-10
17.12	4.38356e-06	4.55727e-05	6.10028e-10	2.77611e-10
17.62	4.29762e-06	4.46062e-05	-2.13093e-09	2.22166e-10
18.14	4.19841e-06	4.34995e-05	5.92701e-10	2.07021e-10
18.68	4.09859e-06	4.24261e-05	9.05987e-10	1.38165e-10
19.23	4.01515e-06	4.14932e-05	4.4082e-10	1.1237e-10
19.8	3.9056e-06	4.03855e-05	7.511e-10	2.20668e-10
20.38	3.81576e-06	3.93698e-05	1.28621e-09	1.63064e-10
20.98	3.72184e-06	3.85252e-05	4.27601e-10	1.07759e-10
21.6	3.65067e-06	3.76013e-05	1.01496e-09	1.14632e-10
22.24	3.56037e-06	3.67086e-05	6.209e-10	1.68075e-10
22.89	3.47798e-06	3.58086e-05	3.79482e-10	1.10181e-10
23.57	3.39498e-06	3.49809e-05	-3.92798e-11	1.70311e-10
24.26	3.31795e-06	3.41106e-05	2.58512e-09	2.18528e-10
24.98	3.23822e-06	3.33704e-05	3.37306e-10	1.02441e-10
25.72	3.16662e-06	3.25328e-05	3.69329e-10	4.07566e-10
26.47	3.08622e-06	3.1826e-05	-1.87943e-10	1.14454e-10
27.26	3.01553e-06	3.10655e-05	2.41423e-10	-2.62883e-10
28.06	2.93581e-06	3.03872e-05	3.15785e-10	1.06776e-10
28.89	2.87406e-06	2.96477e-05	-4.81104e-10	3.21869e-10
29.74	2.80183e-06	2.89671e-05	3.59281e-10	1.35282e-10
30.62	2.7505e-06	2.83329e-05	6.03859e-10	3.90932e-10
31.52	2.69227e-06	2.76566e-05	2.9555e-10	1.38306e-10
32.45	2.60265e-06	2.68938e-05	1.12489e-10	3.53061e-10
33.41	2.54528e-06	2.6416e-05	1.53046e-10	8.39439e-11
34.39	2.50991e-06	2.58338e-05	9.69428e-11	1.33536e-10
35.41	2.41408e-06	2.50739e-05	3.13939e-10	2.04754e-10
36.45	2.38652e-06	2.47208e-05	4.51288e-10	1.46054e-10
37.53	2.31063e-06	2.40009e-05	5.80407e-10	-3.45556e-10
38.64	2.28008e-06	2.36114e-05	-3.56641e-10	1.0934e-10
39.78	2.18945e-06	2.29155e-05	-2.9841e-10	4.92851e-10
40.95	2.15952e-06	2.24068e-05	3.29807e-10	1.30786e-10
42.16	2.12235e-06	2.20534e-05	3.37482e-10	1.50684e-10
43.4	2.04783e-06	2.15155e-05	2.82308e-09	-8.74173e-10
44.68	1.99315e-06	2.0945e-05	1.01843e-09	7.22802e-10
46	1.95453e-06	2.0451e-05	1.10769e-09	-9.38704e-10
47.36	1.917e-06	2.00222e-05	-2.52854e-08	1.14408e-09
48.75	1.8777e-06	1.96046e-05	3.63133e-09	-6.78318e-09
50.19	1.83573e-06	1.92103e-05	-1.41917e-09	-1.7299e-09
51.67	1.79042e-06	1.87673e-05	6.12514e-09	2.75892e-09
53.2	1.74265e-06	1.83272e-05	-3.9587e-10	-7.68237e-09
54.77	1.68891e-06	1.79004e-05	6.1672e-10	2.85931e-10
56.38	1.64109e-06	1.75473e-05	-1.05432e-09	-2.48122e-10
58.05	1.60731e-06	1.72363e-05	8.68165e-10	6.7807e-10
59.76	1.58711e-06	1.68653e-05	4.58386e-10	-1.70235e-10
61.52	1.54646e-06	1.64236e-05	1.8725e-10	1.84329e-10
63.34	1.49288e-06	1.60903e-05	1.99662e-10	2.06363e-10
65.21	1.47609e-06	1.58028e-05	7.98977e-10	1.13144e-09
67.13	1.43935e-06	1.53764e-05	-2.76241e-09	3.71831e-10
69.11	1.39431e-06	1.51443e-05	4.12068e-10	1.49966e-10
71.15	1.37543e-06	1.47364e-05	1.32992e-10	9.88912e-11
73.25	1.33062e-06	1.45145e-05	2.35027e-10	1.95572e-10
75.41	1.31444e-06	1.41054e-05	4.28424e-10	7.04616e-10
77.63	1.28232e-06	1.38908e-05	2.14882e-10	2.07372e-10
79.92	1.24129e-06	1.3583e-05	2.13093e-10	1.08541e-10
82.28	1.22708e-06	1.3238e-05	2.02148e-10	9.34745e-11
84.71	1.19648e-06	1.30086e-05	1.4102e-10	1.43384e-10
87.21	1.16219e-06	1.27497e-05	2.71931e-10	1.75743e-10
89.78	1.13358e-06	1.24664e-05	1.57095e-10	1.41e-10
92.43	1.11437e-06	1.21741e-05	2.90847e-10	1.23197e-10
95.16	1.09061e-06	1.1919e-05	3.76297e-10	1.04552e-10
97.96	1.06814e-06	1.16711e-05	2.58445e-10	9.38899e-11
100.85	1.04552e-06	1.14505e-05	2.29047e-10	1.091e-10
103.83	1.02185e-06	1.12361e-05	1.55946e-10	1.45454e-10
106.89	9.96766e-07	1.09942e-05	1.48824e-10	1.05853e-10
110.05	9.74206e-07	1.07577e-05	1.36928e-10	9.53299e-11
113.29	9.5122e-07	1.05289e-05	1.27987e-10	1.09454e-10
116.63	9.31555e-07	1.03266e-05	1.59423e-10	1.00869e-10
120.08	9.15768e-07	1.01192e-05	1.62554e-10	1.04048e-10
123.62	8.94173e-07	9.88934e-06	1.85051e-10	1.29599e-10
127.27	8.76598e-07	9.70199e-06	1.87775e-10	1.3502e-10
131.02	8.6193e-07	9.4858e-06	2.0311e-10	1.28586e-10
134.89	8.39215e-07	9.30888e-06	1.71927e-10	8.35854e-11
138.86	8.30464e-07	9.10854e-06	1.89293e-10	1.28494e-10
142.96	8.07899e-07	8.90624e-06	1.76521e-10	9.99575e-11
147.18	7.90713e-07	8.74043e-06	1.69586e-10	1.03794e-10
151.52	7.78504e-07	8.57295e-06	2.03505e-10	1.08634e-10
155.99	7.65872e-07	8.37865e-06	1.77181e-10	1.01783e-10
160.59	7.46367e-07	8.2309e-06	1.32293e-10	1.15834e-10
165.33	7.31768e-07	8.05354e-06	1.01873e-10	1.08658e-10
170.21	7.17365e-07	7.89054e-06	1.5008e-10	1.13014e-10
175.23	7.06881e-07	7.726e-06	1.53401e-10	1.02167e-10
180.4	6.94486e-07	7.57344e-06	1.50529e-10	1.11957e-10
185.72	6.81711e-07	7.42345e-06	1.37218e-10	1.08893e-10
191.2	6.68488e-07	7.2687e-06	1.52553e-10	1.13388e-10
196.84	6.56308e-07	7.12763e-06	1.34637e-10	1.0794e-10
202.65	6.42674e-07	6.98016e-06	1.45652e-10	1.00311e-10
208.63	6.34276e-07	6.84559e-06	1.56352e-10	1.15721e-10
214.78	6.24721e-07	6.69734e-06	1.17757e-10	1.00317e-10
221.12	6.11221e-07	6.57137e-06	1.06572e-10	1.00722e-10
227.64	6.02308e-07	6.44664e-06	1.35444e-10	1.02358e-10
234.36	5.91919e-07	6.30909e-06	1.2897e-10	1.20905e-10
241.27	5.79518e-07	6.18604e-06	1.54339e-10	1.03024e-10
248.39	5.69469e-07	6.06092e-06	1.39664e-10	1.17082e-10
255.72	5.62578e-07	5.94023e-06	1.18873e-10	1.08232e-10
263.27	5.50783e-07	5.82533e-06	1.31505e-10	1.05131e-10
271.03	5.44489e-07	5.70978e-06	1.746e-10	1.04635e-10
279.03	5.34754e-07	5.59352e-06	1.37206e-10	1.14776e-10
287.26	5.26761e-07	5.48463e-06	1.49708e-10	1.15248e-10
295.73	5.16171e-07	5.36495e-06	1.60801e-10	9.09386e-11
304.46	5.0746e-07	5.25693e-06	1.55278e-10	1.20404e-10
313.44	5.01168e-07	5.15677e-06	1.74225e-10	1.07163e-10
322.69	4.89966e-07	5.05235e-06	1.51747e-10	1.00113e-10
332.21	4.83535e-07	4.95666e-06	1.64686e-10	1.03842e-10
342.01	4.77048e-07	4.85682e-06	1.31938e-10	1.26144e-10
352.1	4.70294e-07	4.76118e-06	1.66492e-10	1.18847e-10
362.49	4.61591e-07	4.66306e-06	1.42976e-10	1.02874e-10
373.18	4.53581e-07	4.57314e-06	1.46166e-10	8.60283e-11
384.19	4.45639e-07	4.48026e-06	1.24192e-10	1.30612e-10
395.53	4.40613e-07	4.39431e-06	1.47315e-10	1.11618e-10
407.2	4.31203e-07	4.30927e-06	1.41487e-10	1.06206e-10
419.21	4.23706e-07	4.22313e-06	1.42118e-10	1.06446e-10
431.58	4.18195e-07	4.13977e-06	1.31121e-10	1.10467e-10
444.31	4.12102e-07	4.06008e-06	1.40546e-10	1.16538e-10
457.42	4.03513e-07	3.98066e-06	1.31502e-10	9.27226e-11
470.91	3.97715e-07	3.90331e-06	1.36459e-10	1.05719e-10
484.8	3.89952e-07	3.82682e-06	1.3219e-10	9.33003e-11
499.11	3.83982e-07	3.7522e-06	1.32731e-10	1.036e-10
513.83	3.77898e-07	3.67794e-06	1.3631e-10	1.0011e-10
528.99	3.70707e-07	3.60542e-06	1.326e-10	1.02072e-10
544.6	3.65466e-07	3.53754e-06	1.32049e-10	1.02409e-10
560.67	3.58486e-07	3.46594e-06	1.37799e-10	1.03137e-10
577.21	3.51901e-07	3.3997e-06	1.2807e-10	1.04679e-10
594.23	3.45933e-07	3.33456e-06	1.30823e-10	1.04306e-10
611.77	3.40381e-07	3.27172e-06	1.29683e-10	1.03089e-10
629.81	3.33578e-07	3.20461e-06	1.30342e-10	9.49926e-11
648.4	3.26996e-07	3.1454e-06	1.37475e-10	1.0186e-10
667.52	3.21233e-07	3.08509e-06	1.34682e-10	1.00115e-10
687.22	3.13649e-07	3.02656e-06	1.26932e-10	1.05692e-10
707.49	3.0886e-07	2.96904e-06	1.30566e-10	1.00773e-10
728.37	3.00951e-07	2.91124e-06	1.35202e-10	9.96689e-11
749.85	2.95857e-07	2.8569e-06	1.24908e-10	1.07593e-10
771.98	2.90176e-07	2.80132e-06	1.2787e-10	1.01769e-10
794.75	2.84607e-07	2.74836e-06	1.31446e-10	1.01997e-10
818.2	2.78525e-07	2.6957e-06	1.24584e-10	1.02732e-10
842.34	2.71955e-07	2.64656e-06	1.29986e-10	1.07467e-10
867.19	2.667e-07	2.59733e-06	1.30044e-10	9.81569e-11
892.77	2.61135e-07	2.5476e-06	1.28144e-10	1.02046e-10
919.11	2.54266e-07	2.50282e-06	1.24494e-10	9.9404e-11
946.23	2.49483e-07	2.45568e-06	1.29995e-10	1.08956e-10
974.14	2.42702e-07	2.40911e-06	1.24811e-10	1.0613e-10
1002.9	2.37803e-07	2.36411e-06	1.25684e-10	1.06603e-10
1032.5	2.31776e-07	2.32067e-06	1.33158e-10	1.02891e-10
1062.9	2.25527e-07	2.27819e-06	1.26775e-10	1.04425e-10
1094.3	2.21032e-07	2.23753e-06	1.24488e-10	1.02774e-10
1126.6	2.15354e-07	2.19634e-06	1.25234e-10	1.04475e-10
1159.8	2.09755e-07	2.15711e-06	1.25316e-10	1.06095e-10
1194	2.03298e-07	2.11907e-06	1.2518e-10	1.00439e-10
1229.3	1.98314e-07	2.0793e-06	1.22231e-10	1.01688e-10
1265.5	1.93287e-07	2.04099e-06	1.26081e-10	1.0321e-10
1302.9	1.87715e-07	2.00384e-06	1.26366e-10	1.0312e-10
1341.3	1.82901e-07	1.96654e-06	1.27747e-10	1.01508e-10
1380.9	1.77275e-07	1.9323e-06	1.24597e-10	9.97718e-11
1421.6	1.72373e-07	1.89846e-06	1.24819e-10	1.02422e-10
1463.5	1.67649e-07	1.86445e-06	1.24626e-10	1.00217e-10
1506.7	1.62687e-07	1.83141e-06	1.23032e-10	1.02271e-10
1551.2	1.57672e-07	1.799e-06	1.24961e-10	1.02747e-10
1596.9	1.5268e-07	1.76732e-06	1.22328e-10	1.00623e-10
1644	1.48372e-07	1.73598e-06	1.22025e-10	1.02294e-10
1692.6	1.43573e-07	1.70523e-06	1.24577e-10	1.03033e-10
1742.5	1.39107e-07	1.67547e-06	1.236e-10	9.84114e-11
1793.9	1.34024e-07	1.64637e-06	1.23676e-10	1.03058e-10
1846.8	1.30152e-07	1.61809e-06	1.21892e-10	1.03285e-10
1901.3	1.25835e-07	1.58986e-06	1.24556e-10	1.02278e-10
1957.4	1.20783e-07	1.56161e-06	1.23844e-10	1.02951e-10
2015.1	1.16764e-07	1.53547e-06	1.23105e-10	1.01734e-10
2074.6	1.12972e-07	1.50893e-06	1.23638e-10	1.02411e-10
2135.8	1.09426e-07	1.48251e-06	1.24463e-10	1.02758e-10
2198.8	1.05642e-07	1.45653e-06	1.23853e-10	1.0266e-10
2263.7	1.01589e-07	1.43205e-06	1.2312e-10	1.01167e-10
2330.5	9.8299e-08	1.40732e-06	1.23628e-10	1.02173e-10
2399.2	9.44368e-08	1.3834e-06	1.23495e-10	1.0312e-10
2470	9.0569e-08	1.3596e-06	1.22962e-10	1.01485e-10
2542.9	8.74914e-08	1.33649e-06	1.21885e-10	1.01984e-10
2617.9	8.41198e-08	1.31391e-06	1.22273e-10	1.01981e-10
2695.1	8.1011e-08	1.29188e-06	1.22315e-10	1.0222e-10
2774.6	7.77577e-08	1.2703e-06	1.22231e-10	1.02256e-10
2856.5	7.47116e-08	1.24903e-06	1.22779e-10	1.02343e-10
2940.8	7.17955e-08	1.22803e-06	1.21992e-10	1.01648e-10
3027.5	6.90252e-08	1.20769e-06	1.21736e-10	1.01973e-10
3116.8	6.62457e-08	1.18789e-06	1.21646e-10	1.01941e-10
3208.8	6.34161e-08	1.16782e-06	1.222e-10	1.01689e-10
3303.5	6.09035e-08	1.14886e-06	1.21919e-10	1.02381e-10
3400.9	5.83919e-08	1.12979e-06	1.21759e-10	1.01896e-10
3501.3	5.59008e-08	1.1112e-06	1.21377e-10	1.01454e-10
3604.6	5.35534e-08	1.09299e-06	1.21167e-10	1.01636e-10
3710.9	5.12411e-08	1.07544e-06	1.21186e-10	1.01851e-10
3820.4	4.90871e-08	1.05777e-06	1.21316e-10	1.01962e-10
3933.1	4.70081e-08	1.04026e-06	1.21501e-10	1.01959e-10
4049.1	4.49723e-08	1.02363e-06	1.21372e-10	1.01899e-10
4168.6	4.29977e-08	1.00697e-06	1.20858e-10	1.01798e-10
4291.6	4.10369e-08	9.90786e-07	1.2118e-10	1.01823e-10
4418.2	3.9239e-08	9.7495e-07	1.20955e-10	1.01439e-10
4548.5	3.75486e-08	9.59664e-07	1.20974e-10	1.01795e-10
4682.7	3.58432e-08	9.44261e-07	1.20936e-10	1.01724e-10
4820.9	3.42099e-08	9.29272e-07	1.20548e-10	1.01478e-10
4963.1	3.27045e-08	9.14495e-07	1.20848e-10	1.01831e-10
5109.5	3.12194e-08	9.00061e-07	1.20515e-10	1.02064e-10
5260.3	2.97919e-08	8.86189e-07	1.20215e-10	1.01682e-10
5415.4	2.83909e-08	8.72011e-07	1.2069e-10	1.01504e-10
5575.2	2.7088e-08	8.58829e-07	1.20436e-10	1.01798e-10
5739.7	2.58782e-08	8.45489e-07	1.20168e-10	1.01714e-10
5909	2.47025e-08	8.32463e-07	1.20172e-10	1.01491e-10
6083.4	2.35255e-08	8.19677e-07	1.20139e-10	1.01445e-10
6262.8	2.24085e-08	8.07017e-07	1.20285e-10	1.0176e-10
6447.6	2.13669e-08	7.94996e-07	1.19875e-10	1.0187e-10
6637.8	2.0324e-08	7.82811e-07	1.20365e-10	1.01758e-10
6833.6	1.9426e-08	7.70786e-07	1.19674e-10	1.01528e-10
7035.3	1.84877e-08	7.59084e-07	1.1966e-10	1.01445e-10
7242.8	1.76608e-08	7.47573e-07	1.19654e-10	1.01662e-10
7456.5	1.67912e-08	7.36423e-07	1.19753e-10	1.01728e-10
7676.5	1.60008e-08	7.25513e-07	1.19749e-10	1.01829e-10
7902.9	1.52563e-08	7.14547e-07	1.1935e-10	1.01704e-10
8136.1	1.45268e-08	7.03874e-07	1.19465e-10	1.0165e-10
8376.1	1.38452e-08	6.93456e-07	1.19472e-10	1.01711e-10
8623.3	1.32006e-08	6.83021e-07	1.19337e-10	1.01609e-10
8877.7	1.25907e-08	6.73026e-07	1.19129e-10	1.01599e-10
9139.6	1.19948e-08	6.63162e-07	1.19182e-10	1.01491e-10
9409.2	1.1433e-08	6.53282e-07	1.19074e-10	1.01492e-10
9686.8	1.08993e-08	6.43857e-07	1.19122e-10	1.01516e-10
9972.6	1.04027e-08	6.34528e-07	1.19155e-10	1.01571e-10
10267	9.94566e-09	6.23699e-07	1.18563e-10	1.00972e-10
10570	9.47439e-09	6.16335e-07	1.19304e-10	1.01023e-10
10882	9.03364e-09	6.06971e-07	1.18867e-10	1.01753e-10
11203	8.62121e-09	5.99003e-07	1.19434e-10	1.01859e-10
11533	8.21777e-09	5.8998e-07	1.18416e-10	1.01472e-10
11873	7.83004e-09	5.81542e-07	1.19118e-10	1.01444e-10
12224	7.47087e-09	5.72766e-07	1.18734e-10	1.02018e-10
12584	7.14539e-09	5.64515e-07	1.1832e-10	1.01502e-10
12955	6.82213e-09	5.56428e-07	1.18807e-10	1.01431e-10
13338	6.51788e-09	5.48835e-07	1.18339e-10	1.0145e-10
13731	6.25984e-09	5.41564e-07	1.20678e-10	1.02264e-10
14136	5.98394e-09	5.33257e-07	1.19031e-10	1.02038e-10
14553	5.73032e-09	5.26352e-07	1.18168e-10	1.01504e-10
14983	5.49145e-09	5.18647e-07	1.18709e-10	1.02093e-10
15425	5.24412e-09	5.10119e-07	1.17906e-10	1.01955e-10
15880	5.00305e-09	5.038e-07	1.1783e-10	1.01643e-10
16348	4.82926e-09	4.96838e-07	1.18167e-10	1.01891e-10
16831	4.63091e-09	4.88677e-07	1.18145e-10	1.01566e-10
17327	4.4391e-09	4.82993e-07	1.17822e-10	1.01278e-10
17838	4.2638e-09	4.76229e-07	1.18303e-10	1.01651e-10
18365	4.09884e-09	4.69084e-07	1.18184e-10	1.01495e-10
18906	3.93728e-09	4.62016e-07	1.18147e-10	1.01509e-10
19464	3.79172e-09	4.55454e-07	1.17829e-10	1.01485e-10
20038	3.64086e-09	4.4944e-07	1.17745e-10	1.01316e-10
20630	3.50891e-09	4.43346e-07	1.17862e-10	1.0142e-10
21238	3.38016e-09	4.3675e-07	1.18083e-10	1.01564e-10
21865	3.25954e-09	4.30784e-07	1.18016e-10	1.01535e-10
22510	3.14442e-09	4.24394e-07	1.17946e-10	1.01463e-10
23174	3.03214e-09	4.18503e-07	1.18156e-10	1.01499e-10
23858	2.93456e-09	4.12593e-07	1.17679e-10	1.01606e-10
24561	2.83753e-09	4.06472e-07	1.17862e-10	1.01279e-10
25286	2.74632e-09	4.0074e-07	1.17771e-10	1.01359e-10
26032	2.65946e-09	3.95082e-07	1.1763e-10	1.01613e-10
26800	2.57992e-09	3.89249e-07	1.1776e-10	1.01564e-10
27591	2.50079e-09	3.83796e-07	1.17501e-10	1.01339e-10
28405	2.42805e-09	3.78497e-07	1.17742e-10	1.01255e-10
29243	2.35547e-09	3.72586e-07	1.17802e-10	1.01522e-10
30105	2.29057e-09	3.67408e-07	1.17728e-10	1.01442e-10
30994	2.23005e-09	3.62273e-07	1.17475e-10	1.0137e-10
31908	2.16782e-09	3.56794e-07	1.17313e-10	1.01052e-10
32849	2.10804e-09	3.5064e-07	1.17233e-10	1.01416e-10
33819	2.06129e-09	3.45653e-07	1.17386e-10	1.01735e-10
34816	2.00695e-09	3.40448e-07	1.17285e-10	1.01313e-10
35843	1.96349e-09	3.35007e-07	1.17156e-10	1.01528e-10
36901	1.9172e-09	3.30208e-07	1.17329e-10	1.01451e-10
37990	1.87704e-09	3.25414e-07	1.17272e-10	1.01512e-10
39110	1.83283e-09	3.20528e-07	1.17204e-10	1.01457e-10
40264	1.79585e-09	3.14912e-07	1.17346e-10	1.01449e-10
41452	1.75885e-09	3.09963e-07	1.17186e-10	1.01548e-10
42675	1.72912e-09	3.04637e-07	1.17562e-10	1.0152e-10
43934	1.68767e-09	3.00541e-07	1.17046e-10	1.01584e-10
45230	1.66183e-09	2.95253e-07	1.17021e-10	1.01476e-10
46565	1.63271e-09	2.9053e-07	1.17161e-10	1.01319e-10
47938	1.60286e-09	2.85095e-07	1.17266e-10	1.01379e-10
49353	1.57855e-09	2.81077e-07	1.17185e-10	1.01385e-10
50809	1.5521e-09	2.76352e-07	1.17163e-10	1.01411e-10
52308	1.52879e-09	2.71304e-07	1.17017e-10	1.01453e-10
53851	1.50751e-09	2.66601e-07	1.17079e-10	1.01428e-10
55439	1.48759e-09	2.61687e-07	1.1723e-10	1.0142e-10
57075	1.46627e-09	2.57204e-07	1.16946e-10	1.01262e-10
58759	1.44767e-09	2.52385e-07	1.16891e-10	1.01364e-10
60492	1.42762e-09	2.47753e-07	1.16996e-10	1.01354e-10
62277	1.4116e-09	2.43004e-07	1.16919e-10	1.01271e-10
64114	1.39532e-09	2.38652e-07	1.16773e-10	1.01264e-10
66006	1.38031e-09	2.33667e-07	1.16844e-10	1.014e-10
67953	1.36552e-09	2.29263e-07	1.1668e-10	1.01317e-10
69958	1.35219e-09	2.24599e-07	1.16786e-10	1.01259e-10
72022	1.33844e-09	2.20207e-07	1.16693e-10	1.01279e-10
74147	1.32685e-09	2.15478e-07	1.16824e-10	1.01268e-10
76334	1.31565e-09	2.11649e-07	1.16653e-10	1.01228e-10
78586	1.30364e-09	2.06389e-07	1.16745e-10	1.01203e-10
80905	1.29269e-09	2.02686e-07	1.16721e-10	1.01167e-10
83292	1.28273e-09	1.97837e-07	1.16741e-10	1.01177e-10
85749	1.27378e-09	1.93401e-07	1.16558e-10	1.01254e-10
88279	1.26436e-09	1.89156e-07	1.16627e-10	1.01168e-10
90883	1.25606e-09	1.84594e-07	1.16553e-10	1.01185e-10
93564	1.2483e-09	1.80647e-07	1.16512e-10	1.01217e-10
96325	1.23965e-09	1.7639e-07	1.16475e-10	1.01267e-10
99167	1.23202e-09	1.71959e-07	1.16489e-10	1.01186e-10
102090	1.22552e-09	1.67946e-07	1.16503e-10	1.01153e-10
105100	1.21889e-09	1.6397e-07	1.16364e-10	1.01195e-10
108210	1.21342e-09	1.59561e-07	1.16385e-10	1.01189e-10
111400	1.20776e-09	1.55361e-07	1.16375e-10	1.01255e-10
114680	1.20207e-09	1.51572e-07	1.16466e-10	1.0119e-10
118070	1.19607e-09	1.47242e-07	1.16352e-10	1.01187e-10
121550	1.19148e-09	1.43604e-07	1.16281e-10	1.01183e-10
125140	1.18735e-09	1.3944e-07	1.1629e-10	1.01183e-10
128830	1.18273e-09	1.3554e-07	1.16348e-10	1.01119e-10
132630	1.17796e-09	1.31566e-07	1.16227e-10	1.01225e-10
136540	1.17451e-09	1.28061e-07	1.1626e-10	1.01158e-10
140570	1.17012e-09	1.2408e-07	1.16327e-10	1.01246e-10
144720	1.16629e-09	1.20362e-07	1.16259e-10	1.01183e-10
148990	1.16158e-09	1.16839e-07	1.16255e-10	1.01141e-10
153380	1.15783e-09	1.13222e-07	1.16122e-10	1.01218e-10
157910	1.15491e-09	1.09442e-07	1.16131e-10	1.01182e-10
162570	1.15114e-09	1.06104e-07	1.16233e-10	1.01195e-10
167360	1.14759e-09	1.02676e-07	1.16133e-10	1.01175e-10
172300	1.14723e-09	9.93611e-08	1.16293e-10	1.0116e-10
177380	1.14328e-09	9.58549e-08	1.162e-10	1.01166e-10
182620	1.14182e-09	9.24456e-08	1.16207e-10	1.01206e-10
188000	1.14049e-09	8.94959e-08	1.1625e-10	1.01213e-10
193550	1.13568e-09	8.63765e-08	1.16205e-10	1.01214e-10
199260	1.13545e-09	8.31516e-08	1.16226e-10	1.01221e-10
205140	1.13381e-09	8.03509e-08	1.16193e-10	1.01223e-10
211190	1.13253e-09	7.73698e-08	1.16139e-10	1.0119e-10
217420	1.12956e-09	7.44975e-08	1.16095e-10	1.01228e-10
223840	1.12865e-09	7.17809e-08	1.16128e-10	1.01242e-10
230440	1.12596e-09	6.88861e-08	1.16075e-10	1.01244e-10
237240	1.12424e-09	6.64109e-08	1.1614e-10	1.01296e-10
244240	1.12428e-09	6.37751e-08	1.16107e-10	1.01211e-10
251440	1.12222e-09	6.14216e-08	1.16144e-10	1.01304e-10
258860	1.12149e-09	5.88287e-08	1.16202e-10	1.01338e-10
266500	1.12019e-09	5.6391e-08	1.16269e-10	1.01332e-10
274360	1.11996e-09	5.41913e-08	1.16423e-10	1.01334e-10
282450	1.11798e-09	5.19629e-08	1.16349e-10	1.01373e-10
290790	1.11647e-09	4.98681e-08	1.16416e-10	1.0136e-10
299370	1.11534e-09	4.77786e-08	1.16301e-10	1.01405e-10
308200	1.11548e-09	4.57928e-08	1.16252e-10	1.01449e-10
317290	1.11375e-09	4.38066e-08	1.16206e-10	1.01459e-10
326650	1.11277e-09	4.18934e-08	1.16234e-10	1.01469e-10
336290	1.1129e-09	4.0202e-08	1.16235e-10	1.01505e-10
346210	1.11084e-09	3.84675e-08	1.16241e-10	1.01547e-10
356420	1.11071e-09	3.67444e-08	1.16212e-10	1.01591e-10
366940	1.11002e-09	3.50663e-08	1.16311e-10	1.01632e-10
377770	1.10973e-09	3.36222e-08	1.16298e-10	1.01681e-10
388910	1.10966e-09	3.21285e-08	1.16348e-10	1.01725e-10
400380	1.10864e-09	3.05427e-08	1.16359e-10	1.01783e-10
412200	1.10766e-09	2.91566e-08	1.16456e-10	1.018e-10
424360	1.10708e-09	2.78501e-08	1.16504e-10	1.01878e-10
436880	1.10717e-09	2.6611e-08	1.1658e-10	1.01946e-10
449770	1.1065e-09	2.53753e-08	1.16619e-10	1.02022e-10
463030	1.10617e-09	2.42067e-08	1.16657e-10	1.02081e-10
476690	1.10554e-09	2.30939e-08	1.16778e-10	1.02139e-10
490760	1.10528e-09	2.20486e-08	1.16966e-10	1.02224e-10
505240	1.10452e-09	2.09865e-08	1.17453e-10	1.0231e-10
520140	1.10418e-09	1.99949e-08	1.17033e-10	1.02389e-10
535490	1.10411e-09	1.90752e-08	1.1703e-10	1.02486e-10
551290	1.10351e-09	1.81679e-08	1.17097e-10	1.02596e-10
567550	1.10335e-09	1.73172e-08	1.17176e-10	1.02722e-10
584290	1.10318e-09	1.65068e-08	1.17295e-10	1.02827e-10
601530	1.10325e-09	1.57344e-08	1.1742e-10	1.02962e-10
619280	1.10236e-09	1.49978e-08	1.17525e-10	1.03079e-10
637550	1.1025e-09	1.42911e-08	1.17633e-10	1.03221e-10
656360	1.10251e-09	1.36024e-08	1.17756e-10	1.03354e-10
675720	1.10228e-09	1.29662e-08	1.17908e-10	1.03517e-10
695660	1.10181e-09	1.23695e-08	1.18035e-10	1.0369e-10
716180	1.10176e-09	1.18018e-08	1.18229e-10	1.03853e-10
737310	1.10148e-09	1.12528e-08	1.18411e-10	1.04093e-10
759060	1.1016e-09	1.07119e-08	1.18639e-10	1.04302e-10
781460	1.10162e-09	1.02172e-08	1.18876e-10	1.04545e-10
804510	1.10121e-09	9.74945e-09	1.19115e-10	1.04806e-10
828250	1.10132e-09	9.29778e-09	1.19315e-10	1.05022e-10
852680	1.10143e-09	8.8838e-09	1.19547e-10	1.05303e-10
877840	1.10109e-09	8.45999e-09	1.19801e-10	1.05567e-10
903740	1.10104e-09	8.08865e-09	1.20052e-10	1.05818e-10
930400	1.10115e-09	7.72348e-09	1.20307e-10	1.0612e-10
957850	1.10105e-09	7.36826e-09	1.20578e-10	1.06382e-10
986110	1.10144e-09	7.03857e-09	1.20842e-10	1.06668e-10
1015200	1.10113e-09	6.74211e-09	1.15209e-10	1.00783e-10
1045100	1.10157e-09	6.43797e-09	1.15134e-10	1.00764e-10
1076000	1.10143e-09	6.15826e-09	1.15136e-10	1.00783e-10
1107700	1.10141e-09	5.88163e-09	1.15139e-10	1.00865e-10
1140400	1.10157e-09	5.64126e-09	1.15161e-10	1.00758e-10
1174100	1.10162e-09	5.41973e-09	1.1516e-10	1.00813e-10
1208700	1.10156e-09	5.18238e-09	1.15079e-10	1.00819e-10
1244300	1.10176e-09	4.96854e-09	1.15129e-10	1.0081e-10
1281100	1.10201e-09	4.77461e-09	1.15145e-10	1.00819e-10
1318900	1.10221e-09	4.57893e-09	1.15123e-10	1.00843e-10
1357800	1.10199e-09	4.39422e-09	1.15147e-10	1.0084e-10
1397800	1.1027e-09	4.23594e-09	1.15091e-10	1.00877e-10
1439100	1.10236e-09	4.0632e-09	1.15132e-10	1.00888e-10
1481500	1.10335e-09	3.92112e-09	1.15124e-10	1.00895e-10
1525200	1.10139e-09	3.77112e-09	1.15189e-10	1.00926e-10
1570200	1.10198e-09	3.63607e-09	1.1516e-10	1.00905e-10
1616500	1.1011e-09	3.51488e-09	1.15131e-10	1.01028e-10
1664200	1.10199e-09	3.38712e-09	1.15161e-10	1.00967e-10
1713300	1.10206e-09	3.27454e-09	1.15223e-10	1.0101e-10
1763900	1.10245e-09	3.16586e-09	1.15183e-10	1.01015e-10
1815900	1.10304e-09	3.06833e-09	1.15198e-10	1.01069e-10
1869500	1.10293e-09	2.96631e-09	1.1521e-10	1.01118e-10
1924600	1.10284e-09	2.87961e-09	1.15185e-10	1.01111e-10
1981400	1.1046e-09	2.79492e-09	1.15223e-10	1.01161e-10
2039900	1.10431e-09	2.70472e-09	1.15279e-10	1.01212e-10
2100100	1.10549e-09	2.62989e-09	1.15322e-10	1.01274e-10
2162000	1.1056e-09	2.57057e-09	1.15393e-10	1.01286e-10
2225800	1.10537e-09	2.49697e-09	1.15413e-10	1.01347e-10
2291500	1.10666e-09	2.43229e-09	1.15421e-10	1.01401e-10
2359100	1.10734e-09	2.36838e-09	1.15476e-10	1.01502e-10
2428700	1.1079e-09	2.31063e-09	1.15495e-10	1.0152e-10
2500300	1.10881e-09	2.25916e-09	1.15505e-10	1.01562e-10
2574100	1.10956e-09	2.19932e-09	1.15568e-10	1.01632e-10
2650000	1.11014e-09	2.15199e-09	1.15658e-10	1.01788e-10
2728200	1.11134e-09	2.11332e-09	1.15651e-10	1.01767e-10
2808700	1.1121e-09	2.07087e-09	1.15767e-10	1.01921e-10
2891600	1.11299e-09	2.0323e-09	1.15826e-10	1.02006e-10
2976900	1.1144e-09	1.98631e-09	1.15868e-10	1.02115e-10
3064700	1.11566e-09	1.9528e-09	1.15937e-10	1.0224e-10
3155100	1.11688e-09	1.91835e-09	1.16009e-10	1.02324e-10
3248200	1.11799e-09	1.88507e-09	1.16087e-10	1.02449e-10
3344000	1.12015e-09	1.86204e-09	1.16181e-10	1.02561e-10
3442700	1.1217e-09	1.83546e-09	1.16297e-10	1.02734e-10
3544300	1.12253e-09	1.80761e-09	1.16375e-10	1.02905e-10
3648800	1.12453e-09	1.78442e-09	1.16511e-10	1.03078e-10
3756500	1.12669e-09	1.7613e-09	1.16646e-10	1.03229e-10
3867300	1.12931e-09	1.74145e-09	1.16752e-10	1.0341e-10
3981400	1.13093e-09	1.71752e-09	1.16924e-10	1.03643e-10
4098800	1.13391e-09	1.70404e-09	1.17069e-10	1.03824e-10

## Sheet: Fig. 2e
	Polarity index	Voltage （V）
1	0	0.5
2	0	0.96
3	2.4	0.9
4	4.4	0.93
5	3.9	2.16
6	5.1	2.88
7	6.4	3.28
8	7.2	3.5
9	10.2	4.36

## Sheet: Fig. 2g
Frequency (Hz)	Impedance （Ω）	Voltage （V）
1e-08	169016	4.45444
1e-07	117863	4.50154
1e-06	58430.2	4.72189
1e-05	77287	4.7929
0.0001	54687.5	4.92308
0.001	11565.4	5.06509
0.01	3249.55	5.04142
0.1		5.26627
1	943.674	5.55976

## Sheet: Fig. 2h
Contact area	Peak-Peak Voltage	Gain
(cm\+(2))	(V)	(dB)
0	0.24	-23.79
0.94985	0.8	-14.29
5.3066	0.96	-12.04
13.1959	1.24	-9
19.625	1.4	-7.75625
37.3738	2.64	-1.92
103.816	5.24	4.6
149.495	6.8	6.65
243.162	10.2	10.38

## Sheet: Fig. 3c
Pressure difference (Pa)	with hydrogel	without hydrogel
-0.06212	-1.91309	-0.16739
7.36525	16.6532	29.2406
16.2162	35.0178	64.7099
24.3554	51.1624	92.7709
31.4114	70.7378	113.424
37.6008	86.8825	138.567
43.976	111.099	165.056
49.268	126.033	187.056
56.0145	145.81	207.709
62.8848	159.533	227.015
69.9718	178.1	243.178
76.6874	195.253	249.24
84.3004	217.251	265.403
91.2017	229.964	274.158
97.0198	240.257	286.056
101.105	243.687

## Sheet: Fig. 3d
Strain	Stress	Stress	Stress	Stress	Stress
(%)	(MPa)	(MPa)	(MPa)	(MPa)	(MPa)
	0.1	0.2	0.3	0.4	0.5
0.000196669	0.000754804
0.00070148	0.00503
0.00238	0.00476
0.00574	0.00684
0.01236	0.00885
0.02841	0.0066
0.09674	0.00574
0.18378	0.00659
0.27411	0.00816
0.39276	0.00976
0.48406	0.01003
0.5389	0.00614
0.5856	0.00741
0.64212	0.00659
0.71163	0.00579
0.78726	0.00934
0.85465	0.0116
0.91629	0.01205
0.97807	0.0117
1.04129	0.01122
1.10603	0.01184
1.17282	0.01292
1.23945	0.0133
1.30643	0.01366
1.37258	0.01401
1.43873	0.01442
1.50428	0.01462
1.56973	0.01506
1.63461	0.01558
1.69948	0.01594
1.76469	0.01634
1.83017	0.01675
1.89587	0.01728
1.96246	0.01757
2.02934	0.01795
2.09577	0.01836
2.16184	0.01883
2.22836	0.01925
2.29438	0.01963
2.36058	0.02006
2.42624	0.02041
2.49338	0.02073
2.56084	0.02115
2.62782	0.02154
2.69529	0.02193
2.76253	0.02229
2.82913	0.02266
2.89527	0.023
2.96158	0.02335
3.02718	0.0238
3.09284	0.02426
3.15829	0.02474
3.22402	0.02504
3.29031	0.02553
3.35704	0.02601
3.42349	0.02635
3.49073	0.02672
3.55782	0.02717
3.62509	0.02757
3.69249	0.02795
3.75996	0.0284
3.82767	0.02871
3.89522	0.02913
3.96349	0.02949
4.03209	0.02977
4.10064	0.03019
4.16929	0.03059
4.23702	0.03093
4.30527	0.03142
4.37233	0.03169
4.43922	0.0321
4.50573	0.03261
4.57118	0.03302
4.63711	0.03341
4.70407	0.03386
4.77164	0.03427
4.83953	0.03459
4.90722	0.03495
4.97449	0.03523
5.042	0.03564
5.10933	0.03611
5.17627	0.03658
5.24276	0.03705
5.30884	0.03751
5.37491	0.0379
5.44078	0.0383
5.50747	0.03875
5.57473	0.03917
5.64182	0.03965
5.70924	0.04011
5.77622	0.04047
5.84238	0.04068
5.90789	0.04103
5.97287	0.0414
6.03724	0.04187
6.10193	0.04234
6.16696	0.0429
6.23204	0.04321
6.29727	0.04356
6.36262	0.04398
6.42858	0.0442
6.49538	0.04472
6.56149	0.04515
6.627	0.04569
6.69256	0.04616
6.75749	0.04655
6.82209	0.04699
6.88731	0.04755
6.95298	0.04797
7.02011	0.04844
7.08693	0.04905
7.1536	0.04947
7.22042	0.04993
7.28711	0.05028
7.35324	0.05064
7.42009	0.05103
7.48653	0.05141
7.55311	0.0518
7.6198	0.05228
7.68716	0.05272
7.75422	0.05317
7.82229	0.05353
7.89033	0.05396
7.95784	0.05442
8.02571	0.05488
8.09353	0.05529
8.16098	0.05569
8.22787	0.05629
8.29529	0.05676
8.36338	0.05725
8.43084	0.05755
8.49827	0.0581
8.56682	0.05847
8.63587	0.05883
8.70487	0.05926
8.77302	0.0598
8.84073	0.06035
8.90729	0.06084
8.9732	0.06127
9.03878	0.06167
9.10504	0.06224
9.17187	0.0627
9.23953	0.0632
9.30716	0.06376
9.37462	0.06426
9.44231	0.0646
9.51042	0.06474
9.5774	0.06455
9.64416	0.06437
9.71018	0.06411
9.77549	0.06377
9.83609	0.06349
9.88936	0.06343
9.93171	0.06338
9.96282	0.06326
9.98222	0.06317
9.99213	0.06319
9.99649	0.06342
9.99898	0.06367
9.99942	0.06361
9.99884	0.06211
9.99591	0.05985
9.99122	0.05776
9.98253	0.05589
9.96602	0.05524
9.92782	0.05441
9.85171	0.05298
9.76022	0.05125
9.65158	0.0493
9.5526	0.04761
9.46807	0.04717
9.3934	0.0473
9.32396	0.04701
9.25587	0.04613
9.1894	0.04397
9.12311	0.04196
9.05598	0.04059
8.98996	0.03947
8.92404	0.03848
8.8572	0.03757
8.78964	0.03672
8.72189	0.03598
8.65496	0.03522
8.58829	0.03448
8.52224	0.03383
8.45616	0.03311
8.3908	0.03233
8.32611	0.03155
8.26133	0.03095
8.19651	0.03028
8.13069	0.02966
8.06504	0.02896
7.99909	0.02824
7.93333	0.02765
7.86771	0.02708
7.80231	0.02665
7.73656	0.02611
7.67084	0.02563
7.6048	0.02508
7.53902	0.02453
7.47389	0.02402
7.40747	0.0236
7.34151	0.02315
7.2752	0.02272
7.20811	0.02228
7.14089	0.02169
7.07462	0.02142
7.00842	0.02093
6.94184	0.02047
6.8756	0.02004
6.80889	0.01956
6.74231	0.01903
6.67562	0.01856
6.60829	0.0183
6.54049	0.01789
6.4726	0.01764
6.40373	0.0171
6.33504	0.0167
6.26642	0.01628
6.19844	0.01594
6.13093	0.01574
6.06411	0.01546
5.99644	0.01519
5.92847	0.01477
5.85958	0.01447
5.79133	0.01411
5.72284	0.01375
5.65473	0.01357
5.58656	0.01334
5.51898	0.01302
5.45238	0.01265
5.38564	0.01231
5.31927	0.01195
5.25282	0.01157
5.18704	0.01121
5.12044	0.01093
5.05387	0.01068
4.98644	0.01032
4.91964	0.00997
4.85304	0.0097
4.78656	0.00947
4.72044	0.00912
4.65422	0.00891
4.58844	0.00868
4.5218	0.00843
4.4558	0.00818
4.38933	0.00793
4.32262	0.00772
4.25631	0.00753
4.18918	0.00722
4.12278	0.00695
4.05693	0.00666
3.99084	0.00635
3.92549	0.00605
3.86078	0.00584
3.79642	0.00559
3.73113	0.00539
3.66551	0.00514
3.59973	0.00489
3.53336	0.00474
3.46747	0.00444
3.40182	0.00435
3.336	0.00415
3.27009	0.00394
3.20427	0.00369
3.13816	0.00341
3.07182	0.0031
3.00538	0.00278
2.93831	0.00264
2.87087	0.00241
2.80349	0.00224
2.73638	0.00195
2.66849	0.0018
2.60138	0.00167
2.53491	0.00141
2.46949	0.00115
2.40342	0.00101
2.33727	0.000790467
2.27158	0.000508171
2.20574	0.000262924
2.13935	2.48673e-05
2.07186	-6.65542e-05
2.00396	-0.000332882
1.93599	-0.000601807
1.8675	-0.000776629
1.79956	-0.000966429
1.73226	-0.00122
1.66472	-0.00135
1.59775	-0.0016
1.53035	-0.00178
1.46244	-0.00199
1.39352	-0.00219
1.32532	-0.00236
1.25729	-0.00264
1.18963	-0.00274
1.12192	-0.00296
1.05484	-0.00315
0.9883	-0.00336
0.922	-0.00353
0.85623	-0.00384
0.79052	-0.004
0.72374	-0.00422
0.65696	-0.00443
0.59048	-0.00454
0.52294	-0.00455
0.45526	-0.00428
0.38833	-0.00383
0.32217	-0.00333
0.25609	-0.00291
0.19338	-0.00235
0.13675	-0.00221
0.09019	-0.00218
0.05467	-0.00219
0.03017	-0.00216
0.01699	-0.00232
0.01046	-0.00262
0.00667	-0.00317
0.00423	-0.00374
0.00313	-0.00392
0.00396	-0.0036
0.00621		-0.000879696
0.01045		-0.000566838
0.01803		0.000872404
0.03149		0.00289
0.05767		0.00268
0.11988		0.00238
0.20021		0.00269
0.2831		0.00328
0.39215		0.00398
0.49577		0.00417
0.58148		0.00228
0.6562		0.00314
0.72573		0.00288
0.79266		0.00202
0.85999		0.00347
0.92679		0.00515
0.99354		0.00617
1.06033		0.00689
1.12661		0.00737
1.1933		0.00785
1.26105		0.00838
1.32802		0.0086
1.39398		0.00902
1.45981		0.00964
1.52525		0.01005
1.59064		0.01045
1.65586		0.01102
1.72016		0.01149
1.7854		0.01189
1.85133		0.01228
1.91735		0.01273
1.98426		0.01327
2.04974		0.01378
2.11576		0.0141
2.18182		0.01472
2.24716		0.0152
2.31304		0.0156
2.37929		0.01615
2.44491		0.01659
2.51049		0.01707
2.57771		0.01752
2.64551		0.01798
2.71276		0.01839
2.77984		0.0188
2.84707		0.01906
2.91427		0.01949
2.98069		0.01977
3.04753		0.02021
3.11351		0.02073
3.17909		0.02113
3.24556		0.02147
3.31187		0.02198
3.37867		0.02253
3.44551		0.02297
3.51276		0.02333
3.5796		0.02373
3.64642		0.02426
3.71387		0.02466
3.78198		0.02503
3.84942		0.02557
3.91662		0.0261
3.98453		0.02636
4.05253		0.02667
4.12069		0.02719
4.18949		0.02768
4.25818		0.02814
4.32573		0.02859
4.39249		0.02896
4.45947		0.02942
4.52602		0.02985
4.5924		0.03024
4.6588		0.03078
4.7256		0.03118
4.79291		0.03152
4.86091		0.032
4.929		0.03245
4.99673		0.03292
5.06398		0.03341
5.13038		0.03383
5.19653		0.03429
5.26311		0.03481
5.3296		0.03529
5.39644		0.03577
5.46242		0.03633
5.52891		0.03674
5.59609		0.03706
5.66298		0.03749
5.72996		0.03789
5.79671		0.03832
5.86313		0.03884
5.92849		0.03921
5.99309		0.03961
6.05818		0.04013
6.12276		0.04055
6.18784		0.04104
6.25258		0.04147
6.31791		0.04185
6.3838		0.04232
6.44964		0.04278
6.5166		0.04306
6.58271		0.04359
6.6476		0.04412
6.71278		0.04455
6.77796		0.04498
6.8432		0.04541
6.90867		0.04596
6.97431		0.04645
7.04064		0.04691
7.10729		0.04738
7.17427		0.0479
7.24133		0.04837
7.30822		0.04877
7.37431		0.04917
7.44071		0.0497
7.50753		0.05011
7.57453		0.05052
7.6414		0.05101
7.70891		0.05151
7.7764		0.05197
7.84398		0.05243
7.91158		0.05286
7.97998		0.05338
8.04756		0.05388
8.11476		0.05428
8.18162		0.05493
8.24893		0.05561
8.31642		0.05611
8.38476		0.05657
8.45267		0.0571
8.52033		0.05753
8.58933		0.05806
8.65838		0.05853
8.72633		0.05906
8.79462		0.05966
8.86209		0.06018
8.92798		0.06065
8.99411		0.06115
9.06031		0.06167
9.1268		0.0621
9.19396		0.06269
9.262		0.06317
9.33049		0.06371
9.39876		0.06422
9.46587		0.06464
9.53251		0.06511
9.599		0.06557
9.66507		0.06611
9.73151		0.06669
9.79738		0.06733
9.86344		0.06778
9.93051		0.06827
9.99762		0.06878
10.0645		0.06928
10.1318		0.06981
10.1987		0.07025
10.2645		0.07075
10.3302		0.07125
10.3953		0.07171
10.4598		0.0722
10.5236		0.07282
10.5883		0.0734
10.6527		0.07388
10.7172		0.07427
10.7818		0.0748
10.8475		0.07532
10.9132		0.07577
10.9795		0.07634
11.0449		0.07687
11.1099		0.07723
11.1751		0.07775
11.2404		0.07822
11.3066		0.07868
11.3736		0.07926
11.4404		0.07962
11.5076		0.08012
11.5753		0.08056
11.6435		0.08105
11.7116		0.08154
11.7788		0.08218
11.8456		0.08257
11.9124		0.08305
11.9787		0.0836
12.0451		0.08408
12.1125		0.08469
12.1797		0.08522
12.2466		0.08576
12.3142		0.08618
12.3821		0.0867
12.449		0.08714
12.5166		0.08769
12.5833		0.08823
12.65		0.08878
12.7174		0.08941
12.7848		0.08993
12.8524		0.09035
12.9196		0.09081
12.9877		0.09131
13.0568		0.09178
13.1266		0.09224
13.1958		0.09273
13.2634		0.09323
13.3301		0.09371
13.397		0.09424
13.4637		0.09477
13.5302		0.0954
13.5966		0.09595
13.6638		0.09652
13.7316		0.09703
13.7994		0.09762
13.8672		0.09817
13.9344		0.09873
14.0009		0.09931
14.0675		0.09981
14.133		0.10045
14.1985		0.10089
14.2636		0.10144
14.3288		0.1019
14.3949		0.10251
14.462		0.10313
14.5294		0.10371
14.5959		0.10422
14.6611		0.10468
14.7261		0.10524
14.7909		0.10576
14.8564		0.10632
14.9209		0.10698
14.9855		0.1076
15.0504		0.10818
15.116		0.10861
15.1817		0.10913
15.2472		0.10964
15.3132		0.11016
15.3798		0.11064
15.4462		0.11109
15.5123		0.11172
15.5779		0.11228
15.6434		0.11286
15.7089		0.11338
15.7748		0.11392
15.8414		0.11445
15.9081		0.11507
15.9753		0.11562
16.0432		0.11621
16.1101		0.11673
16.177		0.11731
16.2445		0.11787
16.3114		0.1184
16.3782		0.11899
16.4446		0.1196
16.5108		0.12013
16.5772		0.12068
16.6439		0.12129
16.7118		0.12179
16.78		0.1224
16.8484		0.12294
16.916		0.12339
16.9837		0.12396
17.0515		0.12443
17.1195		0.12505
17.1877		0.12567
17.2556		0.12631
17.3237		0.12678
17.3915		0.12739
17.4595		0.12793
17.5276		0.12841
17.5957		0.12897
17.6637		0.1295
17.7312		0.13015
17.798		0.13068
17.8638		0.13132
17.9291		0.13175
17.9945		0.13237
18.0606		0.13287
18.127		0.1335
18.1943		0.13418
18.262		0.13477
18.3286		0.13535
18.3952		0.1358
18.4613		0.13632
18.5282		0.13685
18.5945		0.13745
18.6611		0.13807
18.7274		0.13858
18.7936		0.13917
18.8605		0.13962
18.9279		0.14025
18.9952		0.14076
19.0622		0.14131
19.1288		0.1419
19.1948		0.14244
19.26		0.14301
19.3249		0.14356
19.3895		0.14423
19.4539		0.14466
19.5187		0.14484
19.5836		0.1447
19.649		0.14455
19.715		0.14435
19.78		0.14401
19.839		0.14369
19.8888		0.14348
19.9281		0.14327
19.9568		0.14294
19.975		0.1426
19.9849		0.14253
19.9903		0.14262
19.9937		0.14271
19.9962		0.14279
19.9977		0.14283
19.9988		0.14259
19.9981		0.14142
19.9967		0.13828
19.9934		0.13567
19.9872		0.13283
19.9762		0.13167
19.9524		0.13019
19.8947		0.12788
19.8107		0.12514
19.7038		0.12212
19.6039		0.11915
19.52		0.11675
19.4451		0.11602
19.374		0.1148
19.3032		0.11365
19.2328		0.11066
19.1628		0.10782
19.0921		0.10571
19.0229		0.10392
18.9542		0.1023
18.8859		0.10078
18.8184		0.09936
18.7504		0.09796
18.683		0.09645
18.6162		0.09503
18.5495		0.09391
18.4838		0.09277
18.4174		0.09159
18.3505		0.09045
18.2825		0.08931
18.2153		0.08817
18.1489		0.08709
18.0826		0.08608
18.0165		0.08504
17.9494		0.08411
17.8819		0.08296
17.815		0.0819
17.7482		0.08101
17.6806		0.08012
17.6136		0.07936
17.5462		0.07853
17.4786		0.07755
17.4115		0.0767
17.3448		0.07598
17.2798		0.07506
17.2152		0.07425
17.1507		0.07354
17.0852		0.07275
17.0205		0.07197
16.9549		0.07121
16.8891		0.07042
16.8237		0.06971
16.7577		0.06906
16.6918		0.06826
16.6267		0.06776
16.5619		0.06705
16.4963		0.06636
16.4307		0.06571
16.3647		0.065
16.299		0.0643
16.2327		0.06364
16.1665		0.06314
16.0993		0.06255
16.0329		0.06195
15.9661		0.06121
15.8996		0.06066
15.8335		0.06003
15.7681		0.05943
15.7022		0.05886
15.6363		0.05826
15.5694		0.05772
15.5024		0.05709
15.436		0.05649
15.3689		0.05588
15.3011		0.05533
15.2329		0.05479
15.1646		0.05427
15.097		0.05367
15.0291		0.05311
14.9616		0.05263
14.8942		0.05216
14.8268		0.0516
14.7588		0.05107
14.6897		0.05065
14.6207		0.05014
14.552		0.04966
14.4838		0.04914
14.4158		0.04873
14.3489		0.0483
14.2821		0.04777
14.2151		0.04727
14.1479		0.0468
14.0815		0.04635
14.0142		0.0459
13.9466		0.04558
13.8787		0.0451
13.811		0.04473
13.7432		0.04431
13.6758		0.04381
13.6092		0.04338
13.5431		0.04287
13.4768		0.04254
13.4106		0.04217
13.3443		0.0417
13.2779		0.04122
13.2109		0.04092
13.1442		0.0405
13.0784		0.04012
13.0126		0.03981
12.9462		0.03942
12.8811		0.03911
12.8162		0.03865
12.7516		0.03827
12.6871		0.03798
12.6217		0.03756
12.5561		0.03715
12.4901		0.03677
12.4239		0.03634
12.3579		0.03602
12.2919		0.03572
12.2262		0.03535
12.1607		0.035
12.0953		0.03464
12.0296		0.03419
11.9641		0.03381
11.8985		0.03341
11.832		0.03304
11.7655		0.03267
11.6989		0.03228
11.6325		0.03196
11.5657		0.03164
11.4989		0.03121
11.4326		0.0308
11.3665		0.03048
11.3011		0.03022
11.236		0.02983
11.1704		0.0296
11.1037		0.0292
11.0371		0.02906
10.9698		0.02871
10.9019		0.02831
10.8342		0.02805
10.7656		0.02773
10.6969		0.02747
10.6292		0.02712
10.5613		0.02691
10.4931		0.02658
10.4243		0.02645
10.3556		0.02602
10.2861		0.02572
10.2164		0.02553
10.1475		0.02524
10.0789		0.02504
10.0109		0.02471
9.94373		0.0244
9.87771		0.02405
9.81102		0.02364
9.74431		0.02335
9.67771		0.02298
9.61124		0.02268
9.54411		0.02233
9.47707		0.02212
9.4106		0.02182
9.34409		0.02155
9.27749		0.02132
9.21093		0.02099
9.14444		0.02081
9.07849		0.02047
9.012		0.02024
8.94604		0.01992
8.87978		0.01973
8.81322		0.01954
8.74669		0.01921
8.68022		0.01904
8.6128		0.01878
8.54667		0.0186
8.4818		0.01831
8.41653		0.01807
8.3514		0.01776
8.28713		0.01752
8.22256		0.01728
8.15778		0.01696
8.0924		0.01677
8.02644		0.01642
7.95973		0.01616
7.89333		0.01586
7.82747		0.01559
7.76136		0.01533
7.6964		0.01521
7.63062		0.01492
7.5652		0.01461
7.49882		0.01442
7.43271		0.01408
7.36776		0.01384
7.30104		0.01366
7.23449		0.01346
7.16809		0.01327
7.10144		0.01306
7.03493		0.01277
6.96896		0.01254
6.90258		0.01233
6.83611		0.01198
6.77013		0.01173
6.7038		0.01148
6.63651		0.01123
6.5688		0.01108
6.50107		0.01082
6.43291		0.01052
6.36371		0.01025
6.29489		0.0101
6.22664		0.00977
6.15904		0.00959
6.09129		0.00942
6.02331		0.00922
5.95542		0.00896
5.88702		0.00869
5.81869		0.00852
5.75084		0.00829
5.68242		0.00803
5.61409		0.00785
5.54649		0.00767
5.48011		0.00746
5.41409		0.00727
5.34691		0.00706
5.28064		0.00691
5.21384		0.00658
5.14722		0.00642
5.08076		0.00622
5.01376		0.00608
4.94687		0.00592
4.87991		0.00571
4.813		0.00545
4.74664		0.00532
4.68027		0.00509
4.61476		0.00486
4.54871		0.00476
4.48213		0.00451
4.41567		0.00433
4.34924		0.00427
4.28276		0.00398
4.21647		0.00385
4.15009		0.00365
4.08304		0.00337
4.0166		0.00319
3.95116		0.00295
3.88647		0.00266
3.82202		0.00246
3.75733		0.00228
3.69236		0.00199
3.62704		0.00184
3.56084		0.00158
3.49464		0.00142
3.42813		0.00124
3.36204		0.00107
3.2958		0.000892164
3.22993		0.000731947
3.16382		0.000524624
3.09756		0.000364227
3.03102		0.000231349
2.96473		-1.93534e-05
2.89729		-6.16951e-05
2.82976		-0.000134613
2.7622		-0.000254656
2.69547		-0.000321811
2.62824		-0.000535762
2.56151		-0.000690916
2.49511		-0.000811067
2.42933		-0.00107
2.36398		-0.0013
2.2982		-0.00154
2.23187		-0.00173
2.1653		-0.002
2.09856		-0.00214
2.03144		-0.00242
1.96361		-0.00248
1.89571		-0.00267
1.82754		-0.0029
1.75988		-0.003
1.69191		-0.00313
1.62471		-0.00322
1.55743		-0.00334
1.48893		-0.0035
1.42061		-0.00361
1.35211		-0.00369
1.28346		-0.00393
1.21511		-0.00398
1.14718		-0.00412
1.08011		-0.00433
1.01404		-0.00451
0.94777		-0.00464
0.8825		-0.00493
0.81684		-0.00512
0.75033		-0.00543
0.68305		-0.00564
0.6159		-0.00565
0.54915		-0.0058
0.48171		-0.00554
0.41446		-0.00504
0.34763		-0.00451
0.28111		-0.00394
0.21643		-0.00337
0.15675		-0.00302
0.10574		-0.00281
0.06584		-0.00277
0.03723		-0.00278
0.0199		-0.00271
0.01115		-0.00305
0.00668		-0.00357
0.00403		-0.00408
0.00316		-0.0043
0.00391		-0.00389
0.00614		-0.00148
0.01077		-0.00123
0.01933			0.000177181
0.03438			0.00207
0.06312			0.00174
0.12909			0.00147
0.20826			0.0017
0.29193			0.00221
0.40023			0.00273
0.5027			0.00261
0.58821			0.000819736
0.66272			0.00149
0.73169			0.00109
0.79887			0.000351716
0.86584			0.00168
0.93274			0.00323
0.99956			0.00428
1.06591			0.00494
1.13253			0.00535
1.19975			0.00597
1.26666			0.00642
1.33363			0.0068
1.40016			0.00726
1.46601			0.00768
1.53142			0.00822
1.5966			0.00855
1.66177			0.00908
1.72716			0.00959
1.79238			0.01
1.85796			0.0104
1.92372			0.01082
1.98989			0.01118
2.05622			0.01156
2.12201			0.01199
2.18757			0.01247
2.25349			0.01287
2.31876			0.01323
2.38442			0.0136
2.45018			0.01403
2.51733			0.01437
2.58473			0.01475
2.65216			0.01523
2.71964			0.01566
2.78662			0.01599
2.85413			0.01625
2.92104			0.01674
2.98707			0.01713
3.05351			0.01752
3.12004			0.01793
3.18569			0.0183
3.25178			0.01874
3.3182			0.01914
3.38482			0.0196
3.45164			0.01997
3.51853			0.02034
3.58611			0.02067
3.65311			0.021
3.72049			0.02149
3.7886			0.02197
3.85602			0.02246
3.92362			0.0229
3.99093			0.02327
4.05862			0.02355
4.12693			0.02394
4.196			0.02455
4.26413			0.02505
4.33256			0.02538
4.39964			0.02572
4.46618			0.02611
4.5324			0.02651
4.59971			0.02696
4.66627			0.02738
4.73284			0.02779
4.79998			0.02822
4.86756			0.02859
4.93578			0.02898
5.00347			0.02955
5.07067			0.03
5.13702			0.03039
5.2032			0.03086
5.26949			0.03123
5.33627			0.03178
5.40307			0.03232
5.46947			0.03281
5.53624			0.0332
5.60313			0.03358
5.67002			0.03392
5.73724			0.03438
5.80396			0.03479
5.86991			0.03527
5.93604			0.03566
6.00084			0.03608
6.06504			0.03657
6.12944			0.037
6.19487			0.03743
6.26011			0.03783
6.32562			0.03826
6.39229			0.03861
6.45807			0.03906
6.52436			0.0394
6.5902			0.03988
6.65596			0.04036
6.72118			0.04079
6.78609			0.04131
6.85131			0.04173
6.91651			0.04222
6.98238			0.04271
7.04851			0.04323
7.11549			0.04371
7.18256			0.04418
7.24949			0.04462
7.31593			0.04508
7.3822			0.04547
7.44887			0.04587
7.51511			0.0463
7.58118			0.04674
7.64824			0.04715
7.71573			0.04768
7.78331			0.04815
7.85182			0.04851
7.91964			0.04895
7.98678			0.04932
8.05416			0.04974
8.12209			0.05031
8.18993			0.05079
8.25696			0.05129
8.32438			0.05186
8.39127			0.05221
8.45878			0.05255
8.52689			0.05307
8.59533			0.0535
8.66416			0.05393
8.73293			0.05439
8.80089			0.05483
8.86869			0.05526
8.93542			0.05576
9.00182			0.0562
9.06793			0.05673
9.13482			0.05727
9.20216			0.05771
9.26876			0.0582
9.33596			0.05866
9.40387			0.05928
9.47142			0.05967
9.53907			0.06014
9.60553			0.0606
9.67138			0.0611
9.73802			0.06157
9.80496			0.0621
9.8712			0.0626
9.93744			0.0631
10.0042			0.06359
10.0718			0.06393
10.139			0.06441
10.2051			0.0649
10.2709			0.0653
10.3365			0.06578
10.4016			0.06627
10.4663			0.06678
10.5304			0.06734
10.594			0.06785
10.6583			0.06841
10.7232			0.06888
10.788			0.06936
10.8541			0.06992
10.9197			0.0706
10.9854			0.07103
11.0506			0.07159
11.1161			0.0721
11.181			0.07263
11.2472			0.07322
11.3132			0.07369
11.3794			0.07423
11.4459			0.0748
11.5134			0.07523
11.5815			0.07565
11.6498			0.07623
11.7176			0.0767
11.7854			0.07724
11.8526			0.07776
11.9187			0.07824
11.985			0.07878
12.0511			0.07932
12.1182			0.07987
12.1856			0.08056
12.2531			0.08104
12.3204			0.08157
12.3875			0.08212
12.4546			0.08268
12.5227			0.0831
12.5902			0.08366
12.658			0.08436
12.7252			0.08502
12.793			0.08555
12.861			0.08602
12.9284			0.08662
12.9963			0.08721
13.0651			0.08769
13.1339			0.0882
13.2025			0.0889
13.2698			0.08949
13.3367			0.08992
13.4032			0.09044
13.4692			0.09099
13.536			0.09163
13.6031			0.09207
13.67			0.09258
13.7375			0.09313
13.805			0.09365
13.8732			0.09414
13.9406			0.09457
14.0066			0.09515
14.0725			0.09571
14.138			0.09633
14.2039			0.09681
14.2693			0.09755
14.3346			0.09804
14.4005			0.09867
14.4674			0.09922
14.534			0.09971
14.6007			0.10028
14.6669			0.10083
14.7319			0.10133
14.7972			0.1018
14.8623			0.10238
14.9271			0.10291
14.9917			0.10347
15.0565			0.10394
15.1213			0.10453
15.1872			0.10501
15.2538			0.10562
15.32			0.10619
15.3862			0.10678
15.4528			0.10733
15.5182			0.10785
15.5835			0.10844
15.6494			0.10902
15.715			0.10965
15.781			0.1102
15.8473			0.11095
15.9143			0.11149
15.9816			0.11199
16.0484			0.11249
16.1158			0.113
16.1833			0.11356
16.2511			0.11422
16.3182			0.11484
16.3847			0.11547
16.4502			0.11608
16.5158			0.11657
16.5825			0.11716
16.6501			0.11775
16.7182			0.11843
16.7866			0.11905
16.8551			0.11969
16.9229			0.12007
16.9912			0.12068
17.059			0.12122
17.1264			0.12187
17.1948			0.12257
17.2624			0.12324
17.3298			0.12385
17.3972			0.12436
17.4652			0.12498
17.5334			0.1255
17.6015			0.12614
17.6701			0.12673
17.7378			0.12738
17.8046			0.12794
17.8704			0.12853
17.9356			0.12903
18.0006			0.12963
18.0671			0.13028
18.1341			0.1309
18.2014			0.13157
18.2687			0.13224
18.335			0.13283
18.4013			0.13329
18.4675			0.13393
18.5338			0.13451
18.6011			0.13514
18.668			0.13569
18.7338			0.13632
18.8006			0.13694
18.8674			0.13749
18.9351			0.13806
19.0024			0.13859
19.0694			0.13928
19.1359			0.13976
19.2017			0.14031
19.2676			0.14098
19.3323			0.14171
19.3967			0.14235
19.4616			0.1429
19.5263			0.14368
19.5913			0.14422
19.6569			0.14495
19.7227			0.14555
19.7884			0.14628
19.8548			0.14694
19.921			0.14764
19.9866			0.14829
20.0513			0.14899
20.1168			0.14962
20.1822			0.15022
20.2483			0.15094
20.3153			0.15153
20.3828			0.15218
20.45			0.1528
20.5178			0.15346
20.5854			0.15396
20.6529			0.15455
20.7201			0.15513
20.7872			0.15582
20.8543			0.15635
20.9208			0.157
20.9872			0.15753
21.0542			0.15812
21.1216			0.15873
21.1897			0.15928
21.2577			0.15992
21.3252			0.16035
21.3919			0.16097
21.4591			0.16156
21.526			0.16228
21.5932			0.16297
21.6593			0.16362
21.7258			0.16428
21.7925			0.1648
21.8599			0.16539
21.9282			0.16593
21.9969			0.16659
22.0652			0.16707
22.1333			0.16771
22.2002			0.16821
22.2669			0.16872
22.3324			0.16933
22.3984			0.16986
22.4651			0.17042
22.5331			0.17097
22.6013			0.17156
22.6693			0.17212
22.7378			0.17273
22.8049			0.17332
22.8716			0.17388
22.9382			0.17445
23.0044			0.17499
23.0698			0.17563
23.1353			0.17623
23.2018			0.17683
23.2684			0.17736
23.3351			0.17803
23.4022			0.17854
23.4693			0.17908
23.5362			0.17957
23.6022			0.18009
23.6673			0.18071
23.7313			0.18124
23.7958			0.18182
23.8604			0.18249
23.9251			0.18314
23.9907			0.18366
24.0558			0.1843
24.1213			0.18484
24.1878			0.18543
24.2544			0.186
24.3213			0.18661
24.3876			0.18725
24.4538			0.18794
24.5196			0.18844
24.5849			0.18906
24.6502			0.18969
24.7164			0.1903
24.7836			0.19091
24.8511			0.19153
24.9187			0.1922
24.9856			0.19268
25.0524			0.19332
25.1193			0.19378
25.1862			0.19441
25.2524			0.19499
25.3182			0.19559
25.3838			0.19608
25.4498			0.19661
25.516			0.19724
25.5829			0.19789
25.6504			0.19853
25.718			0.19896
25.7849			0.19958
25.8524			0.20022
25.9202			0.20084
25.9891			0.20141
26.0564			0.20215
26.124			0.20273
26.192			0.20332
26.2607			0.20375
26.3293			0.20428
26.3987			0.20484
26.4669			0.20538
26.5353			0.20595
26.6024			0.20657
26.6693			0.20727
26.7351			0.20786
26.8			0.20856
26.8651			0.20918
26.9318			0.20975
26.9993			0.21033
27.0676			0.21107
27.1362			0.21172
27.2047			0.2123
27.2729			0.21285
27.34			0.21335
27.406			0.2139
27.4718			0.21453
27.5376			0.21509
27.604			0.2158
27.67			0.21648
27.7364			0.2171
27.8036			0.21772
27.8698			0.21826
27.9367			0.21884
28.0027			0.21944
28.0684			0.22017
28.1342			0.22072
28.1993			0.22126
28.2638			0.2219
28.3278			0.22254
28.3927			0.22312
28.4584			0.22373
28.524			0.22432
28.5896			0.22492
28.656			0.22553
28.7222			0.22607
28.7882			0.22664
28.8536			0.22736
28.9184			0.22786
28.9836			0.22855
29.0489			0.22915
29.114			0.22976
29.1804			0.23041
29.2467			0.23101
29.3138			0.2316
29.3813			0.23213
29.4491			0.23254
29.5162			0.23261
29.5829			0.2327
29.6496			0.23244
29.716			0.23217
29.7802			0.23175
29.8384			0.2313
29.8882			0.23099
29.928			0.23061
29.958			0.23014
29.9767			0.22971
29.986			0.22946
29.9907			0.22915
29.9942			0.22896
29.9967			0.22875
29.9984			0.22852
29.9989			0.22794
29.998			0.22622
29.996			0.22277
29.9918			0.21952
29.9842			0.21674
29.9704			0.2149
29.9411			0.21235
29.8742			0.20898
29.7851			0.2053
29.6789			0.20139
29.5844			0.19754
29.5044			0.1944
29.4304			0.19271
29.3596			0.19064
29.29			0.1879
29.2218			0.18409
29.1547			0.18088
29.0882			0.17834
29.0211			0.17587
28.9544			0.17359
28.8867			0.17147
28.8187			0.1695
28.7507			0.16758
28.682			0.16575
28.6129			0.1639
28.544			0.16208
28.4753			0.1603
28.4073			0.15846
28.3404			0.15685
28.2729			0.15527
28.2049			0.15369
28.1362			0.15207
28.068			0.15059
27.9987			0.14899
27.9296			0.14763
27.8602			0.14626
27.7922			0.14492
27.7253			0.14366
27.6587			0.14237
27.592			0.14107
27.5256			0.13971
27.4596			0.13836
27.3933			0.13706
27.3271			0.13588
27.2609			0.13473
27.1936			0.13355
27.1264			0.13242
27.0596			0.13134
26.9924			0.1303
26.9258			0.1292
26.8598			0.1282
26.7929			0.12729
26.7267			0.12626
26.6609			0.12539
26.5944			0.12448
26.5276			0.12352
26.4604			0.12258
26.3933			0.12165
26.3269			0.12073
26.2616			0.11988
26.1967			0.11898
26.1316			0.11798
26.066			0.11711
26.0007			0.11621
25.936			0.11537
25.8713			0.11446
25.8062			0.1136
25.7396			0.11273
25.6731			0.1118
25.6082			0.1109
25.5431			0.11008
25.4776			0.10929
25.4124			0.10854
25.3467			0.10766
25.2804			0.10675
25.2138			0.10611
25.1462			0.10538
25.0787			0.10468
25.0109			0.10402
24.9433			0.10331
24.8762			0.10269
24.8096			0.1021
24.7438			0.1013
24.678			0.10057
24.6116			0.09992
24.5456			0.09914
24.48			0.09844
24.4138			0.09779
24.3471			0.09713
24.28			0.09644
24.212			0.09574
24.1438			0.09495
24.0756			0.09427
24.0084			0.09366
23.9409			0.09301
23.8738			0.09242
23.8067			0.0918
23.7382			0.09109
23.67			0.09045
23.6013			0.08986
23.5329			0.08929
23.4656			0.08874
23.3976			0.08827
23.3293			0.08765
23.2613			0.08713
23.194			0.08651
23.1271			0.08586
23.0609			0.08535
22.9942			0.08479
22.9273			0.08431
22.8609			0.08368
22.7933			0.08316
22.726			0.08258
22.6591			0.08211
22.5922			0.08152
22.526			0.08105
22.4602			0.08054
22.3938			0.08002
22.3276			0.07955
22.2609			0.07898
22.1953			0.07848
22.129			0.07796
22.0626			0.07753
21.9959			0.07714
21.9294			0.07659
21.8627			0.07604
21.7961			0.07555
21.7307			0.07509
21.6659			0.07451
21.6014			0.07412
21.5361			0.07376
21.4696			0.07337
21.4033			0.07288
21.3359			0.07237
21.2688			0.07193
21.2023			0.07144
21.1366			0.071
21.0705			0.0706
21.0054			0.07024
20.9402			0.06958
20.8748			0.06901
20.8082			0.06846
20.742			0.068
20.6765			0.06749
20.6103			0.06705
20.5431			0.06671
20.4757			0.06636
20.4092			0.0658
20.3434			0.06537
20.2781			0.06501
20.2132			0.06456
20.1478			0.06413
20.0818			0.06368
20.016			0.06333
19.9496			0.06295
19.8828			0.06248
19.8148			0.06198
19.7466			0.06165
19.6781			0.06117
19.6106			0.06084
19.5427			0.0605
19.4742			0.0601
19.4064			0.05971
19.3386			0.05922
19.2699			0.05889
19.2018			0.05857
19.1342			0.05824
19.0656			0.05778
18.9966			0.05744
18.9286			0.05708
18.8612			0.05672
18.795			0.05631
18.7284			0.05594
18.6618			0.0556
18.5957			0.05515
18.5293			0.0548
18.463			0.05446
18.396			0.05409
18.3285			0.05379
18.2611			0.05339
18.1942			0.05307
18.1278			0.05272
18.0608			0.05233
17.9944			0.05207
17.9279			0.0517
17.8613			0.05134
17.794			0.05095
17.7264			0.05072
17.6589			0.0504
17.5918			0.0501
17.525			0.04961
17.4579			0.04936
17.3915			0.04901
17.326			0.04858
17.2616			0.04824
17.197			0.04785
17.1324			0.04755
17.0676			0.04717
17.0024			0.04686
16.9362			0.04651
16.8699			0.04624
16.8038			0.04587
16.7373			0.0456
16.6718			0.04528
16.6072			0.04507
16.5423			0.04471
16.4771			0.04437
16.4115			0.04404
16.3456			0.04353
16.28			0.04317
16.2135			0.04287
16.147			0.04261
16.0801			0.04231
16.0139			0.04201
15.9471			0.04163
15.8808			0.04141
15.8145			0.04103
15.7486			0.04064
15.6825			0.04039
15.6168			0.04018
15.551			0.03988
15.4842			0.03956
15.4168			0.03931
15.3487			0.03892
15.2806			0.03862
15.2124			0.0383
15.1442			0.03801
15.0769			0.03777
15.0092			0.03752
14.941			0.0372
14.8736			0.03689
14.8056			0.03663
14.7373			0.03629
14.6686			0.03611
14.6001			0.03577
14.5315			0.03542
14.4635			0.03518
14.3967			0.03487
14.3302			0.0346
14.2629			0.03427
14.1958			0.03406
14.1285			0.03368
14.061			0.03341
13.9931			0.03309
13.9254			0.03296
13.8579			0.0327
13.7905			0.03241
13.7229			0.03218
13.6557			0.03192
13.5893			0.03162
13.5236			0.03117
13.4573			0.03093
13.391			0.03065
13.3253			0.03051
13.2592			0.03017
13.1925			0.02994
13.1252			0.02972
13.0582			0.02946
12.9921			0.0291
12.9271			0.02893
12.8623			0.02876
12.7967			0.02847
12.732			0.0282
12.6669			0.02782
12.6017			0.02759
12.5358			0.02732
12.4699			0.02709
12.4039			0.02682
12.3378			0.02663
12.2721			0.02626
12.2061			0.02609
12.1406			0.02603
12.0752			0.02578
12.0098			0.02545
11.944			0.02517
11.8776			0.02489
11.8115			0.02463
11.7461			0.02443
11.6796			0.02415
11.6127			0.024
11.5456			0.02377
11.4795			0.02339
11.4136			0.02318
11.3474			0.02293
11.2813			0.02269
11.216			0.02253
11.1505			0.02224
11.0842			0.02194
11.0169			0.02176
10.9491			0.0215
10.8813			0.02113
10.8135			0.0208
10.7451			0.02055
10.677			0.02032
10.6086			0.02004
10.54			0.0198
10.4712			0.0196
10.4028			0.01937
10.3335			0.01918
10.2641			0.01903
10.1954			0.01887
10.1272			0.01874
10.0588			0.01853
9.99093			0.01835
9.92409			0.01818
9.85776			0.01787
9.79164			0.01764
9.72529			0.01745
9.65864			0.01709
9.59156			0.01681
9.52431			0.01661
9.45716			0.01637
9.39056			0.01612
9.32349			0.01604
9.25671			0.01585
9.19058			0.01562
9.12473			0.01536
9.05778			0.01512
8.99191			0.01496
8.92602			0.01475
8.85989			0.01453
8.79338			0.01446
8.72678			0.0143
8.66009			0.01398
8.59349			0.01369
8.52733			0.01353
8.46189			0.01329
8.39747			0.01308
8.3326			0.01283
8.26807			0.0126
8.20391			0.01241
8.13856			0.01212
8.07282			0.01188
8.00696			0.01161
7.94022			0.01147
7.87356			0.01122
7.80747			0.01114
7.74207			0.01094
7.67724			0.01086
7.61127			0.01065
7.54522			0.0104
7.47949			0.01018
7.4128			0.01007
7.3468			0.00993
7.28024			0.00973
7.2142			0.00965
7.14749			0.00946
7.08113			0.00932
7.01516			0.00903
6.94851			0.00883
6.88224			0.00865
6.81582			0.00836
6.7494			0.00809
6.68249			0.00795
6.61498			0.00779
6.54776			0.00767
6.47971			0.00741
6.4112			0.0072
6.34242			0.00708
6.2732			0.0069
6.20478			0.00663
6.13696			0.00655
6.0692			0.00639
6.00171			0.00628
5.93409			0.00605
5.86589			0.00582
5.79684			0.00569
5.72867			0.00549
5.66044			0.00535
5.59293			0.00514
5.5256			0.00508
5.4588			0.00484
5.39296			0.00455
5.32698			0.00428
5.26071			0.00406
5.19402			0.00382
5.12707			0.00369
5.06022			0.0035
4.99307			0.00331
4.92598			0.00324
4.8592			0.00301
4.79271			0.0029
4.7264			0.00272
4.65984			0.00254
4.5942			0.00243
4.52893			0.00222
4.46316			0.00199
4.3966			0.00182
4.3302			0.00165
4.26409			0.00143
4.19731			0.00127
4.13044			0.00108
4.0636			0.00101
3.99751			0.000854756
3.93162			0.00067248
3.86607			0.00044244
3.80096			0.000303887
3.73573			0.000114368
3.67098			-8.85769e-05
3.60598			-0.000337533
3.54058			-0.000516244
3.4746			-0.000795062
3.40864			-0.000978384
3.34293			-0.00111
3.27673			-0.00127
3.21049			-0.00132
3.14433			-0.0015
3.07731			-0.00168
3.01047			-0.00185
2.94387			-0.00185
2.8772			-0.00198
2.81009			-0.00199
2.74289			-0.0022
2.67522			-0.0023
2.60813			-0.00247
2.542			-0.00274
2.47644			-0.003
2.41024			-0.00319
2.34444			-0.00324
2.27889			-0.00346
2.21302			-0.00364
2.14591			-0.00385
2.07788			-0.00388
2.01017			-0.00413
1.94265			-0.00434
1.8743			-0.00442
1.80616			-0.00443
1.73897			-0.0046
1.67141			-0.00479
1.60367			-0.00491
1.53646			-0.00499
1.46859			-0.00509
1.40023			-0.00537
1.33154			-0.0055
1.26307			-0.00554
1.19494			-0.00571
1.12777			-0.00594
1.0601			-0.00598
0.99365			-0.00615
0.92772			-0.0064
0.86204			-0.00661
0.79601			-0.00678
0.72978			-0.00688
0.66316			-0.00701
0.59645			-0.00719
0.52945			-0.00706
0.46203			-0.00662
0.39479			-0.00615
0.32782			-0.00565
0.26116			-0.00505
0.19666			-0.00452
0.13938			-0.00424
0.09212			-0.00408
0.05565			-0.00403
0.03065			-0.00391
0.01605			-0.00408
0.00881			-0.00451
0.00534			-0.00498
0.00384			-0.00526
0.00345			-0.00523
0.0052			-0.00333
0.00888			-0.00241
0.01543			-0.00192
0.02784				-0.00192
0.04946				0.000443202
0.0984				0.000549336
0.17775				5.70247e-05
0.25747				7.24329e-05
0.35971				0.000475191
0.46705				0.000962444
0.55734				0.0012
0.63394				-0.000366764
0.70447				-0.000579551
0.77259				-0.000152511
0.83964				-0.00156
0.90646				-0.000727198
0.97312				0.000999976
1.03915				0.0021
1.10598				0.00276
1.17272				0.00326
1.23974				0.00367
1.3067				0.0041
1.37277				0.00433
1.43941				0.00466
1.50533				0.00519
1.57141				0.00562
1.63661				0.00597
1.70151				0.00645
1.76659				0.00689
1.83182				0.00715
1.89804				0.00764
1.96421				0.00818
2.03034				0.00865
2.09557				0.00905
2.16048				0.0094
2.22647				0.00989
2.29251				0.01017
2.35809				0.01055
2.42407				0.01109
2.49093				0.01167
2.5576				0.01178
2.62444				0.01204
2.69242				0.0125
2.76122				0.01287
2.82847				0.01315
2.89471				0.01343
2.96093				0.01392
3.02678				0.01416
3.09247				0.01438
3.15856				0.01467
3.22531				0.01528
3.2922				0.01575
3.35833				0.01606
3.42487				0.01659
3.49173				0.01701
3.55953				0.01735
3.62669				0.01767
3.69376				0.01819
3.76153				0.0186
3.82887				0.01911
3.89616				0.01959
3.96389				0.01989
4.03111				0.02038
4.0994				0.02062
4.16856				0.02101
4.23707				0.02144
4.30507				0.02182
4.37251				0.02225
4.43969				0.02267
4.5064				0.02299
4.57271				0.0233
4.6394				0.0237
4.70622				0.02414
4.77349				0.0245
4.8408				0.02477
4.90789				0.02519
4.97527				0.02564
5.04358				0.02598
5.11049				0.02635
5.177				0.02673
5.24298				0.02716
5.30933				0.02759
5.37596				0.02799
5.44216				0.02849
5.50871				0.02902
5.57607				0.0294
5.64289				0.02974
5.71007				0.03012
5.777				0.03051
5.84291				0.03093
5.9084				0.03129
5.97327				0.03168
6.03842				0.03204
6.10338				0.0325
6.16824				0.03295
6.23344				0.03344
6.29824				0.03383
6.36433				0.03419
6.43084				0.03463
6.49649				0.035
6.5622				0.03541
6.62751				0.03581
6.69278				0.03625
6.75816				0.03653
6.82331				0.03705
6.88907				0.03746
6.95513				0.03791
7.02087				0.03831
7.0872				0.03869
7.1546				0.03918
7.22189				0.03967
7.28871				0.04013
7.35478				0.04052
7.42104				0.04101
7.48753				0.04132
7.55436				0.04162
7.62129				0.04198
7.6886				0.04252
7.75569				0.04304
7.82389				0.04342
7.89171				0.04378
7.95949				0.04423
8.0276				0.04465
8.09551				0.04506
8.16313				0.04556
8.22998				0.04614
8.29733				0.0467
8.36411				0.04715
8.43153				0.04751
8.49971				0.04794
8.56784				0.04837
8.6362				0.04874
8.70456				0.04913
8.77284				0.04955
8.84122				0.04996
8.90904				0.05046
8.9758				0.05088
9.04238				0.05125
[truncated: 2,596 more rows]

## Sheet: Fig. 3e
Load resistance	Output Voltage	Output Current	Recycled power
(kohm)	(V)	(μA)	(μW)
1	0.03	30	0.9
3	0.052	17.3333	0.90133
5	0.064	12.8	0.8192
8	0.084	10.5	0.882
10	0.104	10.4	1.0816
20	0.22	11	2.42
30	0.3	10	3
40	0.36	9	3.24
50	0.424	8.48	3.59552
60	0.5	8.33333	4.16667
80	0.62	7.75	4.805
100	0.76	7.6	5.776
200	1.24	6.2	7.688
400	1.96	4.9	9.604
600	2.44	4.06667	9.92267
800	2.96	3.7	10.952
1000	3.32	3.32	11.0224
2000	4.32	2.16	9.3312
4000	5.36	1.34	7.1824
8000	5.52	0.69	3.8088
10000	5.68	0.568	3.22624

## Sheet: Fig. 3f
Distance	Power
(cm)	(dBm)
0	9.18125
10	-3.53437
20	-11.0156
30	-11.5844
40	-17.1094
50	-19.4656
60	-20.1812

[truncated: 23 more sheets: Fig. 3i, Fig. 3k, Fig. 3m, Fig. 4g, Fig. 4n, Fig. S1, Fig. S3, Fig. S4, Fig. S5, Fig. S6, Fig. S7, Fig. S11, Fig. S12, Fig. S13, Fig. S14, Fig. S17, Fig. S18, Fig. S19, Fig. S20, Fig. S21 …]
